# Supplementary material for: Clonal Structure and Characterization of Staphylococcus aureus Strains from Invasive Infections in Paediatric Patients from South Poland: Association between Age, spa Types, Clonal Complexes, and Genetic Markers
Source: PLoS One. 2016 Mar 18;11(3):e0151937. doi: 10.1371/journal.pone.0151937 (PMC4798296; doi:10.1371/journal.pone.0151937)
Supplement: S1 Table — Isolates included in statistical and epidemiological analysis are highlighted in grey. Isolates collected during epidemiological screening are highlighted in orange. To protect patients and medical personnel identity an alphabetic code has been assigned to each, regardless of their names or initials. The presented data are arranged chronologically. CSF- cerebrospinal fluid; DF—dialysis fluid; CC—clonal complex; CO—community-onset; HCA—healthcare-associated; S—susceptible; R—resistant; MRSA—methicillin resistant S. aureus; MSSA—methicillin susceptible S. aureus; MLSB—macrolide-lincosamide-streptogramin B (resistance); N/A—not applicable; nd—no data. (XLSX) [file pone.0151937.s001.xlsx]

## Sheet: S1 Table
S1 Table. Full information on 107 invasive infection and 54 epidemiological screening S. aureus isolates collected in UCH (Krakow, Poland).
Isolate	UCH Department	Date of testing	Type	Patient or Personnel (alphabetic code)	CO or HCA	Sex	Age at testing	Admission Date	Outmission Date	Time between admission and testing [days]	All-cause hospitalization period [days]	Addmitted from	Admited from city	All-cause hospitalization outcome	MSSA or MRSA (phenotypic)	MLSB	MIC teicoplanin [ug/ml]	MIC wancomicin [ug/ml]	FOX30 (Cefoxitin 30 ug)	GE10 (Gentamicin 10 ug)	CC2 (Clindamycin 2 ug)	LIN30 (Linezolid 30 ug)	NET30 (Netilmicin 30 ug)	TEIC (Teicoplanin)	WAN (Wancomicin)	Sampled Material	spa type	spa-CC (cost 4)	Strain affiliation (StaphyType Microarray typing)	CC affiliation (StaphyType Microarray typing)	spa type-microarray CC
PL270	Haematology and Oncology	2012-02-03	invasive infection	AM	CO	M	4.3 years	2012-02-02	2012-02-22	1	20	home	Zagaje	discharged home	MRSA	x	1.5	2.0	x	S	S	S	S	S	S	blood	t015	spa-CC 015	CC45-MRSA-IV, Berlin EMRSA	CC45	t015-CC45
PL271	Cardiac Surgery and Cardiac Intensive Care	2012-02-03	invasive infection	BF	CO	M	1 month	2012-02-03	2012-02-07	0	4	home	Krakow	discharged home	MRSA	MLS	2	2	x	S	x	S	S	S	S	blood	t015	spa-CC 015	CC45-MRSA-IV, Berlin EMRSA	CC45	t015-CC45
PL272	Cardiac Surgery and Cardiac Intensive Care	2012-02-05	invasive infection	BF	CO	M	1 month	2012-02-03	2012-02-07	2	4	home	Krakow	discharged home	MRSA	MLS	1	1.5	x	S	x	S	S	S	S	blood	t015	spa-CC 015	CC45-MRSA-IV, Berlin EMRSA	CC45	t015-CC45
PL273	Rehabilitation	2012-02-10	invasive infection	AN	CO	M	10.7 years	2012-02-10	2012-02-22	0	12	home	Aleksandrowice	discharged home	MSSA	x	0.75	1.5	S	S	S	S	S	S	S	blood	t360	spa-CC 084	CC15-MSSA	CC15	t360-CC15
PL274	Nutritional Therapy	2012-02-18	invasive infection	AF	HCA	M	10.5 years	2012-02-18	2012-03-01	0	12	home	Myslenice	discharged home	MSSA	x	2	1.5	x	x	x	x	x	x	x	blood	t913	spa-CC 012	CC30-MSSA	CC30	t913-CC30
PL275	Haematology and Oncology	2012-02-23	invasive infection	AI	CO	M	6.8 years	2012-02-23	2012-02-29	0	6	home	Trzyciaz	discharged home	MSSA	x	1.5	2	x	S	x	S	x	S	S	blood	t349	spa-CC 056	CC25-MSSA	CC25	t349-CC25
PL276	Pathology and Neonatal Intensive Care	2012-03-10	invasive infection	BG	HCA	M	21 days	2012-02-18	2012-04-11	21	53	home	Zagorzany	discharged home	MRSA	MLS	4	2	x	S	x	S	S	R	S	blood	t003	spa-CC 002	ST5/ST225-MRSA-II, Rhine-Hesse EMRSA/New York-Japan Clone	CC5	t003-CC5
PL277	Pathology and Neonatal Intensive Care	2012-04-02	invasive infection	BJ	HCA	M	5 days	2012-03-29	2012-04-03	4	5	UCH (Cardiac Surgery and Cardiac Intensive Care)	Opatowice	discharged home	MRSA	MLS	2	1.5	x	S	x	S	S	S	S	blood	t003	spa-CC 002	ST5/ST225-MRSA-II, Rhine-Hesse EMRSA/New York-Japan Clone	CC5	t003-CC5
PL278	Nutritional Therapy	2012-04-18	invasive infection	BB	HCA	F	2.3 years	2012-04-16	2012-05-02	2	16	home	Sedziszow	discharged home	MSSA	x	1	1	S	S	S	S	S	S	S	blood	t1911	spa-CC 008	CC8-MSSA	CC8	t1911-CC8
PL279	Pathology and Neonatal Intensive Care	2012-05-13	invasive infection	BL	HCA	M	28 days	2012-04-15	2012-08-24	28	131	other hospital	Limanowa	discharged home	MRSA	MLS	2	1.5	x	S	x	S	S	S	S	blood	t003	spa-CC 002	ST5/ST225-MRSA-II, Rhine-Hesse EMRSA/New York-Japan Clone	CC5	t003-CC5
PL280	Pathology and Neonatal Intensive Care	2012-05-13	invasive infection	BL	HCA	M	28 days	2012-04-15	2012-08-24	28	131	other hospital	Limanowa	discharged home	MRSA	MLS	x	2	x	S	x	S	S	x	S	CFS	t003	spa-CC 002	ST5/ST225-MRSA-II, Rhine-Hesse EMRSA/New York-Japan Clone	CC5	t003-CC5
PL281	Pathology and Neonatal Intensive Care	2012-05-18	invasive infection	BL	HCA	M	1 month	2012-04-15	2012-08-24	33	131	home	Przybyszany	transferred to other hospital	MRSA	MLS	x	2	x	S	x	S	S	x	S	CFS	t003	spa-CC 002	ST5/ST225-MRSA-II, Rhine-Hesse EMRSA/New York-Japan Clone	CC5	t003-CC5
PL282	Pathology and Neonatal Intensive Care	2012-05-20	invasive infection	BK	HCA	F	1 month	2012-04-05	2012-08-07	45	124	other hospital	Myslenice	discharged home	MRSA	MLS	2	1.5	x	S	x	S	S	S	S	blood	t003	spa-CC 002	ST5/ST225-MRSA-II, Rhine-Hesse EMRSA/New York-Japan Clone	CC5	t003-CC5
PL283	Pathology and Neonatal Intensive Care	2012-05-21	invasive infection	BL	HCA	M	1 month	2012-04-15	2012-08-28	36	135	other hospital	Limanowa	discharged home	MRSA	MLS	2	2	x	S	x	S	S	S	S	blood	t003	spa-CC 002	ST5/ST225-MRSA-II, Rhine-Hesse EMRSA/New York-Japan Clone	CC5	t003-CC5
PL284	Anaesthesiology and Intensive Care	2012-06-03	invasive infection	AS	HCA	M	2.0 years	2012-02-25	2012-06-07	99	103	other hospital	Nowy Targ	fatal outcome	MRSA	x	1.5	1.5	x	S	S	S	S	S	S	blood	t116	spa-CC 015	CC45-MRSA-IV, Berlin EMRSA	CC45	t116-CC45
PL285	Cardiac Surgery and Cardiac Intensive Care	2012-06-16	invasive infection	BH	HCA	M	4 months	2012-05-26	2012-07-17	21	52	other hospital	Rzeszów	discharged home	MSSA	x	2	2	x	S	S	S	S	S	S	blood	t2229	singleton	CC8-MSSA	CC8	t2229-CC8
PL286	Neurosurgery	2012-06-17	invasive infection	AV	HCA	F	16.6 years	2012-06-17	2012-07-07	0	20	other hospital	Nowy Sacz	discharged home	MSSA	x	x	2	S	S	S	S	S	x	S	CFS	t008	spa-CC 008	CC8-MSSA	CC8	t008-CC8
PL287	Pathology and Neonatal Intensive Care	2012-06-25	invasive infection	BR	HCA	M	6 days	2012-06-25	2012-07-12	0	17	other hospital	Olkusz	discharged home	MRSA	x	1.5	2	x	S	S	S	S	S	S	blood	t283	singleton	CC5-MRSA-IV, Paediatric clone [sed/j/r+]	CC5	t283-CC5
PL288	Pathology and Neonatal Intensive Care	2012-06-27	invasive infection	BR	HCA	M	8 days	2012-06-25	2012-07-12	2	17	other hospital	Olkusz	discharged home	MRSA	x	1.5	1.5	x	x	x	x	x	x	x	blood	t283	singleton	CC5-MRSA-IV, Paediatric clone [sed/j/r+]	CC5	t283-CC5
PL289	Surgery	2012-06-30	invasive infection	AZ	HCA	M	1.2 year	2012-06-18	2012-07-14	12	26	home	Miechow	discharged home	MSSA	x	0.75	1.5	S	S	S	S	S	S	S	blood	t015	spa-CC 015	CC45-MSSA	CC45	t015-CC45
PL290	Surgery	2012-07-14	invasive infection	AR	CO	M	2.5 years	2012-07-14	2012-07-30	0	16	home	Przyszowa	discharged home	MSSA	x	2	2	S	S	S	S	S	S	S	blood	t091	spa-CC 084	CC7-MSSA	CC7	t091-CC7
PL291	Neurosurgery	2012-07-17	invasive infection	AX	HCA	M	1.6 years	2012-07-13	2012-08-27	4	45	home	Krakow	transferred to other hospital	MSSA	x	1.5	1.5	S	S	S	S	S	S	S	blood	t056	spa-CC 056	CC101-MSSA	CC101	t056-CC101
PL292	Pathology and Neonatal Intensive Care	2012-07-31	invasive infection	BC	HCA	M	10 months	2012-07-05	2012-08-06	26	32	home	Szalowa	fatal outcome	MRSA	MLS	1.5	2	x	S	x	S	S	S	S	blood	t003	spa-CC 002	ST5/ST225-MRSA-II, Rhine-Hesse EMRSA/New York-Japan Clone	CC5	t003-CC5
PL293	Pathology and Neonatal Intensive Care	2012-08-08	invasive infection	BP	HCA	F	2 months	2012-05-25	2012-10-19	75	147	other hospital	Rabka	transferred to other hospital	MRSA	MLS	2	2	x	S	x	S	S	S	S	blood	t003	spa-CC 002	ST5/ST225-MRSA-II, Rhine-Hesse EMRSA/New York-Japan Clone	CC5	t003-CC5
PL294	Neurosurgery	2012-08-17	invasive infection	BM	HCA	M	3.1 years	2012-08-04	2012-09-13	13	40	home	Jaslo	discharged home	MSSA	x	x	2	S	S	x	S	S	x	S	CFS	t127	singleton	CC1-MSSA	CC1	t127-CC1
PL295	Nutritional Therapy	2012-08-17	invasive infection	BD	HCA	F	1.0 year	2012-08-17	2012-08-27	0	10	home	Siewierz	discharged home	MSSA	x	2	2	S	S	x	S	S	S	S	blood	t091	spa-CC 084	CC7-MSSA	CC7	t091-CC7
PL296	Neurosurgery	2012-08-22	invasive infection	AX	HCA	M	1.7 year	2012-07-13	2012-08-12	40	30	home	Krakow	transferred to other hospital	MSSA	x	1.5	1.5	S	S	x	S	S	S	S	blood	t056	spa-CC 056	CC101-MSSA	CC101	t056-CC101
PL297	Nutritional Therapy	2012-08-28	invasive infection	BS	HCA	M	2 months	2012-07-16	2012-09-10	43	56	home	Zabrze	discharged home	MRSA	x	1.5	2	x	S	S	S	S	S	S	blood	t015	spa-CC 015	CC45-MRSA-IV, Berlin EMRSA	CC45	t015-CC45
PL298	Pathology and Neonatal Intensive Care	2012-09-01	invasive infection	BV	HCA	F	7 days	2012-08-28	2012-12-12	4	106	home	Proszowice	transferred to other hospital	MRSA	MLS	2	2	x	S	x	S	x	S	S	blood	t003	spa-CC 002	ST5/ST225-MRSA-II, Rhine-Hesse EMRSA/New York-Japan Clone	CC5	t003-CC5
PL299	Cardiac Surgery and Cardiac Intensive Care	2012-09-13	invasive infection	BT	HCA	F	1 month	2012-08-02	2012-11-30	42	120	other hospital	Chodziez	discharged home	MSSA	x	1.5	1.5	S	S	S	S	S	S	S	blood	t012	spa-CC 037/021/012	CC30-MSSA	CC30	t012-CC30
PL300	Haematology and Oncology	2012-09-13	invasive infection	BW	HCA	M	7.7 years	2012-08-31	2012-12-14	13	105	home	Lubaczow	discharged home	MSSA	x	x	2	S	S	S	S	S	x	S	CFS	t091	spa-CC 084	CC7-MSSA	CC7	t091-CC7
PL301	Anaesthesiology and Intensive Care	2012-09-24	invasive infection	BA	HCA	F	15.0 years	2012-03-13	2012-09-23	195	194	home	Gorlice	discharged home	MSSA	x	2	2	x	x	x	x	x	x	x	blood	t3850	spa-CC 084	CC15-MSSA	CC15	t3850-CC15
PL302	Neurosurgery	2012-09-28	invasive infection	BQ	HCA	M	3 months	2012-09-20	2012-10-04	8	14	home	Nowy Sacz	discharged home	MSSA	x	x	1.5	S	S	S	S	S	S	S	CFS	t010	spa-CC 002	CC5-MSSA	CC5	t010-CC5
PL303	Rehabilitation	2012-10-01	invasive infection	AY	HCA	M	1.4 year	2011-05-23	2012-11-07	497	534	home	Wadowice	discharged home	MRSA	x	2	1.5	x	S	S	S	S	S	S	blood	t091	spa-CC 084	CC7-MRSA-IV	CC7	t091-CC7
PL304	Gastroenterology	2012-10-08	invasive infection	AF	HCA	M	11.1 years	2012-10-02	2012-11-09	6	38	home	Myslenice	discharged home	MSSA	x	1.5	1.5	S	S	S	S	S	S	S	blood	t913	spa-CC 037/021/012	CC30-MSSA	CC30	t913-CC30
PL305	Haematology and Oncology	2012-10-12	invasive infection	BZ	HCA	F	17.7 years	2012-10-07	2012-12-23	5	77	other hospital	Limanowa	discharged home	MSSA	MLS	1.5	1.5	S	S	x	S	S	S	S	blood	t008	spa-CC 008	CC8-MSSA	CC8	t008-CC8
PL306	Gastroenterology	2012-10-23	invasive infection	AL	CO	F	6.2 years	2012-10-23	2012-11-02	0	10	home	Wieliczka	discharged home	MSSA	x	2	2	S	S	S	S	S	S	S	blood	t459	spa-CC 037/021/012	CC30-MSSA	CC30	t459-CC30
PL307	Surgery	2012-10-26	invasive infection	CB	HCA	F	18 days	2012-10-09	2013-02-04	17	118	home	Tymowa	discharged home	MRSA	x	1	1	x	S	S	S	S	S	S	blood	t2642	spa-CC 2642	CC45-MRSA-IV, Berlin EMRSA	CC45	t2642-CC45
PL308	Pathology and Neonatal Intensive Care	2012-11-03	invasive infection	CD	HCA	M	11 days	2012-10-24	2013-01-25	10	93	other hospital	Gorlice	discharged home	MRSA	MLS	2	1.5	x	S	x	S	S	S	S	blood	t003	spa-CC 002	ST5/ST225-MRSA-II, Rhine-Hesse EMRSA/New York-Japan Clone	CC5	t003-CC5
PL309	Neurosurgery	2012-11-05	invasive infection	BI	CO	M	7 months	2012-11-05	2012-11-23	0	18	home	Rudnik	discharged home	MRSA	x	x	1.5	x	S	S	S	S	x	S	CFS	t015	spa-CC 015	CC45-MRSA-IV, Berlin EMRSA	CC45	t015-CC45
PL310	Surgery	2012-12-20	invasive infection	CC	HCA	F	2 months	2012-10-17	2013-01-10	64	85	home	Grobla	discharged home	MSSA	x	1	1	x	S	x	S	x	S	S	blood	t127	singleton	CC1-MSSA	CC1	t127-CC1
PL311	Pathology and Neonatal Intensive Care	2012-12-25	invasive infection	CF	HCA	F	9 days	2012-12-17	2013-01-22	8	36	other hospital	Olkusz	discharged home	MRSA	x	1	1	x	S	x	S	x	S	S	blood	t283	singleton	CC5-MRSA-IV, Paediatric clone [sed/j/r+]	CC5	t283-CC5
PL312	Rehabilitation	2013-01-02	invasive infection	AY	HCA	M	1.6 year	2012-12-30	2013-01-16	3	17	home	Wadowice	discharged home	MRSA	x	1.5	1.5	x	S	x	S	x	x	x	DF	t091	spa-CC 084	CC7-MRSA-IV	CC7	t091-CC7
PL313	Nutritional Therapy	2013-01-08	invasive infection	AU	HCA	M	2.6 years	2013-01-08	2013-01-10	0	2	home	Zrecin	discharged home	MRSA	x	0.38	1	x	S	x	S	x	S	S	blood	t340	singleton	CC45-MRSA-IV, Berlin EMRSA	CC45	t340-CC45
PL314	Pathology and Neonatal Intensive Care	2013-01-10	invasive infection	CE	HCA	F	25 days	2012-12-17	2013-01-28	24	42	other hospital	Olkusz	discharged home	MRSA	MLS	2	1.5	x	S	x	S	x	S	S	blood	t003	spa-CC 002	ST5/ST225-MRSA-II, Rhine-Hesse EMRSA/New York-Japan Clone	CC5	t003-CC5
PL315	Anaesthesiology and Intensive Care	2013-01-18	invasive infection	CI	HCA	M	9 days	2013-01-11	2013-01-29	7	18	home	Ilkowice	fatal outcome	MSSA	MLS	2	2	S	S	x	S	S	S	S	blood	t021	spa-CC 037/021/012	CC30-MSSA	CC30	t021-CC30
PL316	Cardiology	2013-01-25	invasive infection	BN	HCA	M	10 months	2012-12-14	2013-02-01	42	49	other hospital	Walbrzych	discharged home	MSSA	MLS	2	2	S	S	S	S	S	S	S	blood	t091	spa-CC 084	CC7-MSSA	CC7	t091-CC7
PL317	Haematology and Oncology	2013-01-25	invasive infection	AH	CO	M	10.7 years	2013-01-25	2013-01-25	0	0	home	Wisniowa	discharged home	MSSA	x	2	2	S	S	S	S	S	S	S	blood	t091	spa-CC 084	CC7-MSSA	CC7	t091-CC7
PL318	Pathology and Neonatal Intensive Care	2013-01-29	invasive infection	CJ	HCA	F	16 days	2013-01-25	2013-03-05	4	39	other hospital	Krakow	discharged home	MSSA	x	1.5	1.5	S	S	S	S	S	S	S	blood	t091	spa-CC 084	CC7-MSSA	CC7	t091-CC7
PL319	Neurosurgery	2013-02-16	invasive infection	BY	CO	F	4 months	2013-02-16	2013-02-21	0	5	home	Krakow	transferred to other hospital	MSSA	x	x	1.5	S	S	x	S	x	x	S	CFS	t084	spa-CC 084	CC15-MSSA	CC15	t084-CC15
PL320	Anaesthesiology and Intensive Care	2013-02-19	invasive infection	CH	HCA	F	1 month	2013-02-10	2013-05-28	9	107	other hospital	Brzesko	discharged home	MSSA	x	1.5	1.5	S	S	S	S	S	S	S	blood	t008	spa-CC 008	CC8-MSSA	CC8	t008-CC8
PL321	Pathology and Neonatal Intensive Care	2013-04-02	invasive infection	CM	HCA	M	14 days	2013-03-19	2013-05-16	14	58	other hospital	Krakow	discharged home	MRSA	MLS	1.5	1.5	x	S		S	S	S	S	blood	t2642	spa-CC 2642	CC45-MRSA-IV, Berlin EMRSA	CC45	t2642-CC45
PL250	Pathology and Neonatal Intensive Care	2013-05-12	invasive infection	CN	HCA	M	28 days	2013-04-14	2013-07-12	28	89	other hospital	Krakow	discharged home	MSSA	x	1.5	1.5	S	S	S	S	x	S	S	blood	t091	spa-CC 084	CC7-MSSA	CC7	t091-CC7
PL269	Pathology and Neonatal Intensive Care	2013-05-12	invasive infection	CN	HCA	M	28 days	2013-04-14	2013-07-12	28	89	other hospital	Krakow	discharged home	MSSA	x	x	1.5	S	S	S	S	S	nd	S	CFS	t091	spa-CC 084	CC7-MSSA	CC7	t091-CC7
PL322	Nutritional Therapy	2013-05-18	invasive infection	AT	HCA	F	3.1 years	2013-05-18	2013-05-29	0	11	home	Zabrze	discharged home	MSSA	x	1.5	1.5	S	S	S	S	S	S	S	blood	t031	spa-CC 015	CC45-MSSA	CC45	t031-CC45
PL323	Rehabilitation	2013-05-25	invasive infection	AG	CO	M	15.1 years	2013-05-23	2013-06-03	2	11	home	Krakow	discharged home	MSSA	x	2	2	S	S	S	S	x	S	S	blood	t267	singleton	CC97-MSSA	CC97	t267-CC97
PL324	Neurosurgery	2013-06-07	invasive infection	BO	CO	M	1.1 year	2013-06-07	2013-06-18	0	11	home	Podole-Gorowa	discharged home	MSSA	MLS	x	2	S	S	x	S	S	x	S	CFS	t209	singleton	CC9-MSSA	CC9	t209-CC9
PL325	Transplantology	2013-06-13	invasive infection	AO	CO	F	4.5 years	2013-06-13	2013-06-19	0	6	home	Krakow	discharged home	MSSA	x	1.5	2	S	S	S	S	S	S	S	blood	t084	spa-CC 084	CC15-MSSA	CC15	t084-CC15
PL326	Cardiology	2013-06-21	invasive infection	BX	HCA	F	9 months	2013-05-19	2013-08-12	33	85	other hospital	Tarnow	discharged home	MSSA	MLS	2	2	S	S	x	S	S	S	S	blood	t306	spa-CC 002	CC5-MSSA	CC5	t306-CC5
PL327	Surgery	2013-07-05	invasive infection	CQ	HCA	M	3 months	2013-06-04	2013-11-11	31	160	other hospital	Nowy Targ	discharged home	MSSA	x	1.5	1.5	S	S	S	S	S	S	S	blood	t127	singleton	CC1-MSSA	CC1	t127-CC1
PL205	Nutritional Therapy	2013-07-07	invasive infection	BS	HCA	M	1.1 year	2013-07-07	2013-07-22	0	15	other hospital	Zabrze	discharged home	MSSA	x	1.5	1.5	S	S	S	S	S	S	S	blood	t037	spa-CC 037/021/012	CC30-MSSA	CC30	t037-CC30
PL328	Pathology and Neonatal Intensive Care	2013-07-10	invasive infection	CP	HCA	M	1 month	2013-05-31	2013-08-14	40	75	other hospital	Lipnica-Dolna	discharged home	MSSA	x	2	2	S	S	S	S	S	S	S	blood	t088	spa-CC 002	CC5-MSSA	CC5	t088-CC5
PL329	Neurosurgery	2013-07-13	invasive infection	CR	HCA	F	25 days	2013-07-12	2013-08-14	1	33	other hospital	Krakow	transferred to other hospital	MRSA	MLS	x	1.5	x	S	x	S	S	x	S	CFS	t015	spa-CC 015	CC45-MRSA-IV, Berlin EMRSA	CC45	t015-CC45
PL330	Surgery	2013-07-14	invasive infection	CS	HCA	M	2 months	2013-06-28	2013-08-12	16	45	other hospital	Nowy Sacz	discharged home	MRSA	MLS	1	1.5	x	S	x	S	S	S	S	blood	t015	spa-CC 015	CC45-MRSA-IV, Berlin EMRSA	CC45	t015-CC45
PL331	Pathology and Neonatal Intensive Care	2013-07-24	invasive infection	CT	HCA	F	23 days	2013-07-01	2013-09-04	23	65	other hospital	Krakow	discharged home	MSSA	MLS	0.75	1	S	S	x	S	S	S	S	blood	t003	spa-CC 002	CC5-MSSA	CC5	t003-CC5
PL206	Nutritional Therapy	2013-08-03	invasive infection	AQ	HCA	M	4.4 years	2013-06-26	2013-08-14	38	49	home	Gliwice	discharged home	MSSA	x	2	1.5	S	S	x	S	S	S	S	blood	t002	spa-CC 002	CC5-MSSA	CC5	t002-CC5
PL332	Rehabilitation	2013-08-04	invasive infection	AK	HCA	M	7.3 years	2013-08-04	2013-08-16	0	12	other hospital	Wadowice	discharged home	MSSA	x	2	2	S	S	S	S	S	S	S	blood	t130	singleton	CC45-MSSA	CC45	t130-CC45
PL333	Pathology and Neonatal Intensive Care	2013-08-13	invasive infection	CU	HCA	M	14 days	2013-08-13	2013-08-23	0	10	other hospital	Proszowice	discharged home	MRSA	MLS	1	1.5	x	S	x	S	S	S	S	blood	t2642	spa-CC 2642	CC45-MRSA-IV, Berlin EMRSA	CC45	t2642-CC45
PL334	Pathology and Neonatal Intensive Care	2013-08-13	invasive infection	CO	HCA	M	4 months	2013-07-24	2013-11-12	20	111	home	Tarnow	transferred to other hospital	MRSA	MLS	x	1.5	x	S	x	S	S	S	S	CFS	t2642	spa-CC 2642	CC45-MRSA-IV, Berlin EMRSA	CC45	t2642-CC45
PL207	Nutritional Therapy	2013-08-22	invasive infection	AW	HCA	M	2.5 years	2013-08-20	2013-09-02	2	13	home	Wilkowice	discharged home	MSSA	x	2	2	S	S	S	S	S	S	S	blood	t084	spa-CC 084	CC15-MSSA	CC15	t084-CC15
PL335	Pathology and Neonatal Intensive Care	2013-09-02	invasive infection	CV	HCA	F	7 days	2013-08-26	2014-01-30	7	157	other hospital	Roztoka	discharged home	MSSA	MLS	2	2	S	S	x	S	S	S	S	blood	t14391	singleton	CC398-MSSA	CC398	t14391-CC398
PL208	Nutritional Therapy	2013-09-05	invasive infection	CG	HCA	M	1.2 year	2013-09-05	2013-09-16	0	11	home	Skawica	discharged home	MSSA	x	1	1.5	S	S	S	S	S	S	S	blood	t124	singleton	CC45-MSSA	CC45	t124-CC45
PL252	Cardiac Surgery and Cardiac Intensive Care	2013-09-05	personnel (screening)	EA	N/A	M	N/A	N/A	N/A	N/A	N/A	N/A	N/A	N/A	MSSA	x	nd	nd	nd	nd	nd	nd	nd	nd	nd	nasal swab	t091	spa-CC 084	CC7-MSSA	CC7	t091-CC7
PL251	Cardiac Surgery and Cardiac Intensive Care	2013-09-05	personnel (screening)	EB	N/A	M	N/A	N/A	N/A	N/A	N/A	N/A	N/A	N/A	MSSA	x	nd	nd	nd	nd	nd	nd	nd	nd	nd	nasal swab	t605	singleton	CC7-MSSA	CC7	t605-CC7
PL336	Pathology and Neonatal Intensive Care	2013-09-12	invasive infection	CO	HCA	M	5 moths	2013-07-24	2013-11-12	50	111	home	Tarnow	transferred to other hospital	MRSA	x	1.5	1.5	x	S	S	x	S	S	S	blood	t2642	spa-CC 2642	CC45-MRSA-IV, Berlin EMRSA	CC45	t2642-CC45
PL253	Cardiac Surgery and Cardiac Intensive Care	2013-09-12	personnel (screening)	EC	N/A	F	N/A	N/A	N/A	N/A	N/A	N/A	N/A	N/A	MSSA	x	nd	nd	nd	nd	nd	nd	nd	nd	nd	nasal swab	t2932	spa-CC 084	CC7-MSSA	CC7	t2932-CC7
PL337	Neurosurgery	2013-09-16	invasive infection	BE	HCA	M	1.7 year	2013-09-12	2013-10-04	4	22	home	Slemien	discharged home	MSSA	x	x	2	S	S	S	x	S	x	S	CFS	t091	spa-CC 084	CC7-MSSA	CC7	t091-CC7
PL237	Pathology and Neonatal Intensive Care	2013-09-20	invasive infection	CW	HCA	F	18 days	2013-09-02	2013-09-30	18	28	home	Swiniary	discharged home	MRSA	MLS	2	1.5	x	S	x	S	S	S	S	blood	t003	spa-CC 002	ST5/ST225-MRSA-II, Rhine-Hesse EMRSA/New York-Japan Clone	CC5	t003-CC5
PL238	Pathology and Neonatal Intensive Care	2013-09-23	invasive infection	CV	HCA	F	28 days	2013-08-13	2014-01-30	41	170	other hospital	Roztoka	discharged home	MRSA	MLS	2	2	x	S	x	S	S	S	S	blood	t003	spa-CC 002	ST5/ST225-MRSA-II, Rhine-Hesse EMRSA/New York-Japan Clone	CC5	t003-CC5
PL254	Cardiac Surgery and Cardiac Intensive Care	2013-09-23	patient (screening)	DK	N/A	M	2 months	nd	nd	nd	nd	nd	nd	nd	MSSA	x	nd	nd	nd	nd	nd	nd	nd	nd	nd	tracheal aspirate	t088	spa-CC 002	CC5-MSSA	CC5	t088-CC5
PL239	Pathology and Neonatal Intensive Care	2013-09-27	equipment (screening)	N/A	N/A	N/A	N/A	N/A	N/A	N/A	N/A	N/A	N/A	N/A	MSSA	x	nd	nd	nd	nd	nd	nd	nd	nd	nd	USG head	t653	spa-CC 564	CC5-MSSA	CC5	t653-CC5
PL240	Pathology and Neonatal Intensive Care	2013-09-27	personnel (screening)	ED	N/A	F	N/A	N/A	N/A	N/A	N/A	N/A	N/A	N/A	MSSA	x	nd	nd	nd	nd	nd	nd	nd	nd	nd	nasal swab	t008	spa-CC 008	CC8-MSSA	CC8	t008-CC8
PL241	Pathology and Neonatal Intensive Care	2013-09-27	personnel (screening)	EE	N/A	M	N/A	N/A	N/A	N/A	N/A	N/A	N/A	N/A	MSSA	x	nd	nd	nd	nd	nd	nd	nd	nd	nd	nasal swab	t008	spa-CC 008	CC8-MSSA	CC8	t008-CC8
PL242	Pathology and Neonatal Intensive Care	2013-09-27	personnel (screening)	EF	N/A	F	N/A	N/A	N/A	N/A	N/A	N/A	N/A	N/A	MSSA	MLS	nd	nd	nd	nd	nd	nd	nd	nd	nd	nasal swab	t008	spa-CC 008	CC8-MSSA	CC8	t008-CC8
PL338	Intensive Care	2013-09-28	invasive infection	AE	CO	F	10.2 years	2013-09-28	2013-10-16	0	18	home	Bochnia	discharged home	MRSA	MLS	1.5	2	x	S	x	S	S	S	S	blood	t015	spa-CC 015	CC45-MRSA-IV, Berlin EMRSA	CC45	t015-CC45
PL243	Pathology and Neonatal Intensive Care	2013-09-28	personnel (screening)	EG	N/A	F	N/A	N/A	N/A	N/A	N/A	N/A	N/A	N/A	MSSA	x	nd	nd	nd	nd	nd	nd	nd	nd	nd	nasal swab	t14390	singleton	CC395-MSSA	CC395	t14390-CC395
PL244	Pathology and Neonatal Intensive Care	2013-09-28	personnel (screening)	EH	N/A	F	N/A	N/A	N/A	N/A	N/A	N/A	N/A	N/A	MSSA	x	nd	nd	nd	nd	nd	nd	nd	nd	nd	nasal swab	t704	singleton	CC395-MSSA	CC395	t704-CC395
PL245	Pathology and Neonatal Intensive Care	2013-09-28	personnel (screening)	EI	N/A	F	N/A	N/A	N/A	N/A	N/A	N/A	N/A	N/A	MRSA	MLS	nd	nd	nd	nd	nd	nd	nd	nd	nd	nasal swab	t003	spa-CC 002	ST5/ST225-MRSA-II, Rhine-Hesse EMRSA/New York-Japan Clone	CC5	t003-CC5
PL246	Pathology and Neonatal Intensive Care	2013-09-29	personnel (screening)	EJ	N/A	F	N/A	N/A	N/A	N/A	N/A	N/A	N/A	N/A	MSSA	x	nd	nd	nd	nd	nd	nd	nd	nd	nd	nasal swab	t509	spa-CC 002	CC5-MSSA	CC5	t509-CC5
PL247	Pathology and Neonatal Intensive Care	2013-09-30	personnel (screening)	EK	N/A	F	N/A	N/A	N/A	N/A	N/A	N/A	N/A	N/A	MSSA	x	nd	nd	nd	nd	nd	nd	nd	nd	nd	nasal swab	t704	singleton	CC395-MSSA	CC395	t704-CC395
PL248	Pathology and Neonatal Intensive Care	2013-10-01	personnel (screening)	EL	N/A	M	N/A	N/A	N/A	N/A	N/A	N/A	N/A	N/A	MSSA	x	nd	nd	nd	nd	nd	nd	nd	nd	nd	nasal swab	t091	spa-CC 084	CC7-MSSA	CC7	t091-CC7
PL249	Pathology and Neonatal Intensive Care	2013-10-02	personnel (screening)	EM	N/A	F	N/A	N/A	N/A	N/A	N/A	N/A	N/A	N/A	MSSA	MLS	nd	nd	nd	nd	nd	nd	nd	nd	nd	nasal swab	t209	singleton	CC9-MSSA	CC9	t209-CC9
PL209	Nutritional Therapy	2013-10-11	invasive infection	AT	HCA	F	3.5 years	2013-06-06	2013-10-28	127	144	home	Zabrze	discharged home	MSSA	x	1.5	2	S	S	S	S	S	S	S	blood	t091	spa-CC 084	CC7-MSSA	CC7	t091-CC7
PL259	Cardiac Surgery and Cardiac Intensive Care	2013-10-11	personnel (screening)	EN	N/A	F	N/A	N/A	N/A	N/A	N/A	N/A	N/A	N/A	MSSA	x	nd	nd	nd	nd	nd	nd	nd	nd	nd	hands (smears or fingerprints on agar substrate)	t127	singleton	CC1-MSSA	CC1	t127-CC1
PL257	Cardiac Surgery and Cardiac Intensive Care	2013-10-11	personnel (screening)	EO	N/A	F	N/A	N/A	N/A	N/A	N/A	N/A	N/A	N/A	MSSA	x	nd	nd	nd	nd	nd	nd	nd	nd	nd	nasal swab	t012	spa-CC 037/021/012	CC30-MSSA	CC30	t012-CC30
PL258	Cardiac Surgery and Cardiac Intensive Care	2013-10-11	personnel (screening)	EP	N/A	F	N/A	N/A	N/A	N/A	N/A	N/A	N/A	N/A	MSSA	x	nd	nd	nd	nd	nd	nd	nd	nd	nd	nasal swab	t008	spa-CC 008	CC8-MSSA	CC8	t008-CC8
PL255	Cardiac Surgery and Cardiac Intensive Care	2013-10-11	personnel (screening)	ER	N/A	M	N/A	N/A	N/A	N/A	N/A	N/A	N/A	N/A	MSSA	x	nd	nd	nd	nd	nd	nd	nd	nd	nd	hands (smears or fingerprints on agar substrate)	t024	spa-CC 008	CC8-MSSA	CC8	t024-CC8
PL256	Cardiac Surgery and Cardiac Intensive Care	2013-10-11	personnel (screening)	ER	N/A	M	N/A	N/A	N/A	N/A	N/A	N/A	N/A	N/A	MSSA	x	nd	nd	nd	nd	nd	nd	nd	nd	nd	nasal swab	t024	spa-CC 008	CC8-MSSA	CC8	t024-CC8
PL210	Nutritional Therapy	2013-10-13	invasive infection	CK	HCA	F	9 months	2013-10-13	2013-10-21	0	8	home	Siedliska-Bogusz	discacharged home	MSSA	x	1.5	2	S	S	x	S	x	S	S	blood	t360	spa-CC 084	CC15-MSSA	CC15	t360-CC15
PL339	Gastroenterology	2013-10-13	invasive infection	CQ	HCA	M	7 months	2013-06-04	2013-09-11	131	99	other hospital	Nowy Targ	discharged home	MSSA	x	1.5	2	S	S	S	S	S	S	S	blood	t127	singleton	CC1-MSSA	CC1	t127-CC1
PL340	Gastroenterology	2013-10-13	invasive infection	CL	HCA	F	7 months	2013-03-16	still admitted	211	still admitted	other hospital	Krakow	still admitted	MSSA	x	1.5	2	S	S	S	S	S	S	S	blood	t002	spa-CC 002	CC5-MSSA	CC5	t002-CC5
PL260	Cardiac Surgery and Cardiac Intensive Care	2013-10-14	equipment (screening)	N/A	N/A	N/A	N/A	N/A	N/A	N/A	N/A	N/A	N/A	N/A	MSSA	x	nd	nd	nd	nd	nd	nd	nd	nd	nd	operating table, operation theatre	t037	spa-CC 037/021/012	CC30-MSSA	CC30	t037-CC30
PL261	Cardiac Surgery and Cardiac Intensive Care	2013-10-14	personnel (screening)	ES	N/A	M	N/A	N/A	N/A	N/A	N/A	N/A	N/A	N/A	MSSA	x	nd	nd	nd	nd	nd	nd	nd	nd	nd	nasal swab	t037	spa-CC 037/021/012	CC30-MSSA	CC30	t037-CC30
PL262	Cardiac Surgery and Cardiac Intensive Care	2013-10-15	personnel (screening)	ET	N/A	F	N/A	N/A	N/A	N/A	N/A	N/A	N/A	N/A	MSSA	x	nd	nd	nd	nd	nd	nd	nd	nd	nd	hands (smears or fingerprints on agar substrate)	t653	spa-CC 564	CC5-MSSA	CC5	t653-CC5
PL265	Cardiac Surgery and Cardiac Intensive Care	2013-10-16	personnel (screening)	EU	N/A	F	N/A	N/A	N/A	N/A	N/A	N/A	N/A	N/A	MSSA	x	nd	nd	nd	nd	nd	nd	nd	nd	nd	hands (smears or fingerprints on agar substrate)	t037	spa-CC 037/021/012	CC30-MSSA	CC30	t037-CC30
PL266	Cardiac Surgery and Cardiac Intensive Care	2013-10-16	personnel (screening)	EV	N/A	F	N/A	N/A	N/A	N/A	N/A	N/A	N/A	N/A	MSSA	MLS	nd	nd	nd	nd	nd	nd	nd	nd	nd	nasal swab	t338	spa-CC 037/021/012	CC30-MSSA	CC30	t338-CC30
PL263	Cardiac Surgery and Cardiac Intensive Care	2013-10-16	personnel (screening)	EW	N/A	F	N/A	N/A	N/A	N/A	N/A	N/A	N/A	N/A	MSSA	x	nd	nd	nd	nd	nd	nd	nd	nd	nd	nasal swab	t037	spa-CC 037/021/012	CC30-MSSA	CC30	t037-CC30
PL264	Cardiac Surgery and Cardiac Intensive Care	2013-10-16	personnel (screening)	EW	N/A	F	N/A	N/A	N/A	N/A	N/A	N/A	N/A	N/A	MSSA	x	nd	nd	nd	nd	nd	nd	nd	nd	nd	hands (smears and fingerprints on agar substrate)	t037	spa-CC 037/021/012	CC30-MSSA	CC30	t037-CC30
PL215	Nutritional Therapy	2013-10-17	patient (screening)	DL	N/A	M	3 months	nd	nd	nd	nd	nd	nd	nd	MSSA	x	nd	nd	nd	nd	nd	nd	nd	nd	nd	nasal swab	t360	spa-CC 084	CC15-MSSA	CC15	t360-CC15
PL214	Nutritional Therapy	2013-10-17	patient (screening)	DM	N/A	M	1.3 years	nd	nd	nd	nd	nd	nd	nd	MSSA	x	nd	nd	nd	nd	nd	nd	nd	nd	nd	nasal swab	t230	spa-CC 2642	CC45-MSSA	CC45	t230-CC45
PL213	Nutritional Therapy	2013-10-17	patient (screening)	CA	N/A	F	1.7 years	nd	nd	nd	nd	nd	nd	nd	MSSA	x	nd	nd	nd	nd	nd	nd	nd	nd	nd	nasal swab	t002	spa-CC 002	CC5-MSSA	CC5	t002-CC5
PL211	Nutritional Therapy	2013-10-17	patient (screening)	AW	N/A	M	2.7 years	nd	nd	nd	nd	nd	nd	nd	MSSA	x	nd	nd	nd	nd	nd	nd	nd	nd	nd	nasal swab	t002	spa-CC 002	CC5-MSSA	CC5	t002-CC5
PL212	Nutritional Therapy	2013-10-17	patient (screening)	AT	N/A	F	3.5 years	nd	nd	nd	nd	nd	nd	nd	MSSA	x	nd	nd	nd	nd	nd	nd	nd	nd	nd	nasal swab	t091	spa-CC 084	CC7-MSSA	CC7	t091-CC7
PL217	Nutritional Therapy	2013-10-17	equipment (screening)	N/A	N/A	N/A	N/A	N/A	N/A	N/A	N/A	N/A	N/A	N/A	MSSA	x	nd	nd	nd	nd	nd	nd	nd	nd	nd	computer keyboard, nurse station	t240	singleton	CC10-MSSA	CC10	t240-CC10
PL221	Nutritional Therapy	2013-10-17	equipment (screening)	N/A	N/A	N/A	N/A	N/A	N/A	N/A	N/A	N/A	N/A	N/A	MSSA	x	nd	nd	nd	nd	nd	nd	nd	nd	nd	armchair for childrens parents	t124	singleton	CC45-MSSA	CC45	t124-CC45
PL216	Nutritional Therapy	2013-10-17	equipment (screening)	N/A	N/A	N/A	N/A	N/A	N/A	N/A	N/A	N/A	N/A	N/A	MSSA	x	nd	nd	nd	nd	nd	nd	nd	nd	nd	air (probe taken with MAQS system (500 m3 in 4:10min)	t091	spa-CC 084	CC7-MSSA	CC7	t091-CC7
PL218	Nutritional Therapy	2013-10-17	equipment (screening)	N/A	N/A	N/A	N/A	N/A	N/A	N/A	N/A	N/A	N/A	N/A	MSSA	x	nd	nd	nd	nd	nd	nd	nd	nd	nd	telephone handset, nurse station	t091	spa-CC 084	CC7-MSSA	CC7	t091-CC7
PL219	Nutritional Therapy	2013-10-17	equipment (screening)	N/A	N/A	N/A	N/A	N/A	N/A	N/A	N/A	N/A	N/A	N/A	MSSA	x	nd	nd	nd	nd	nd	nd	nd	nd	nd	baby mascot	t091	spa-CC 084	CC7-MSSA	CC7	t091-CC7
PL220	Nutritional Therapy	2013-10-17	equipment (screening)	N/A	N/A	N/A	N/A	N/A	N/A	N/A	N/A	N/A	N/A	N/A	MSSA	x	nd	nd	nd	nd	nd	nd	nd	nd	nd	glove package	t091	spa-CC 084	CC7-MSSA	CC7	t091-CC7
PL222	Nutritional Therapy	2013-10-17	equipment (screening)	N/A	N/A	N/A	N/A	N/A	N/A	N/A	N/A	N/A	N/A	N/A	MSSA	x	nd	nd	nd	nd	nd	nd	nd	nd	nd	childs table	t091	spa-CC 084	CC7-MSSA	CC7	t091-CC7
PL223	Nutritional Therapy	2013-10-17	equipment (screening)	N/A	N/A	N/A	N/A	N/A	N/A	N/A	N/A	N/A	N/A	N/A	MSSA	x	nd	nd	nd	nd	nd	nd	nd	nd	nd	door handle area	t091	spa-CC 084	CC7-MSSA	CC7	t091-CC7
PL231	Nutritional Therapy	2013-10-17	equipment (screening)	N/A	N/A	N/A	N/A	N/A	N/A	N/A	N/A	N/A	N/A	N/A	MSSA	x	nd	nd	nd	nd	nd	nd	nd	nd	nd	air (probe taken with MAQS system (500 m3 in 4:10min)	t091	spa-CC 084	CC7-MSSA	CC7	t091-CC7
PL225	Nutritional Therapy	2013-10-17	personnel (screening)	EX	N/A	F	N/A	N/A	N/A	N/A	N/A	N/A	N/A	N/A	MSSA	x	nd	nd	nd	nd	nd	nd	nd	nd	nd	nasal swab	t240	singleton	CC10-MSSA	CC10	t240-CC10
PL226	Nutritional Therapy	2013-10-17	personnel (screening)	EX	N/A	F	N/A	N/A	N/A	N/A	N/A	N/A	N/A	N/A	MSSA	x	nd	nd	nd	nd	nd	nd	nd	nd	nd	hands (smears or fingerprints on agar substrate)	t240	singleton	CC10-MSSA	CC10	t240-CC10
PL224	Nutritional Therapy	2013-10-17	personnel (screening)	EY	N/A	M	N/A	N/A	N/A	N/A	N/A	N/A	N/A	N/A	MSSA	x	nd	nd	nd	nd	nd	nd	nd	nd	nd	nasal swab	t385	spa-CC 084	CC15-MSSA	CC15	t385-CC15
PL230	Nutritional Therapy	2013-10-17	personnel (screening)	EZ	N/A	F	N/A	N/A	N/A	N/A	N/A	N/A	N/A	N/A	MSSA	x	nd	nd	nd	nd	nd	nd	nd	nd	nd	nasal swab	t005	singleton	CC22-MSSA	CC22	t005-CC22
PL227	Nutritional Therapy	2013-10-17	personnel (screening)	FA	N/A	F	N/A	N/A	N/A	N/A	N/A	N/A	N/A	N/A	MSSA	x	nd	nd	nd	nd	nd	nd	nd	nd	nd	nasal swab	t362	spa-CC 2642	CC45-MSSA	CC45	t362-CC45
PL267	Cardiac Surgery and Cardiac Intensive Care	2013-10-17	personnel (screening)	FB	N/A	F	N/A	N/A	N/A	N/A	N/A	N/A	N/A	N/A	MSSA	MLS	nd	nd	nd	nd	nd	nd	nd	nd	nd	nasal swab	t015	spa-CC 015	CC45-MSSA	CC45	t015-CC45
PL228	Nutritional Therapy	2013-10-17	personnel (screening)	FC	N/A	F	N/A	N/A	N/A	N/A	N/A	N/A	N/A	N/A	MSSA	x	nd	nd	nd	nd	nd	nd	nd	nd	nd	nasal swab	t091	spa-CC 084	CC7-MSSA	CC7	t091-CC7
PL229	Nutritional Therapy	2013-10-17	personnel (screening)	FC	N/A	F	N/A	N/A	N/A	N/A	N/A	N/A	N/A	N/A	MSSA	x	nd	nd	nd	nd	nd	nd	nd	nd	nd	hands (smears or fingerprints on agar substrate)	t091	spa-CC 084	CC7-MSSA	CC7	t091-CC7
PL232	Nutritional Therapy	2013-10-24	personnel (screening)	FD	N/A	F	N/A	N/A	N/A	N/A	N/A	N/A	N/A	N/A	MSSA	x	nd	nd	nd	nd	nd	nd	nd	nd	nd	nasal swab	t091	spa-CC 084	CC7-MSSA	CC7	t091-CC7
PL233	Nutritional Therapy	2013-10-25	personnel (screening)	FE	N/A	F	N/A	N/A	N/A	N/A	N/A	N/A	N/A	N/A	MSSA	x	nd	nd	nd	nd	nd	nd	nd	nd	nd	nasal swab	t360	spa-CC 084	CC15-MSSA	CC15	t360-CC15
PL234	Nutritional Therapy	2013-10-25	personnel (screening)	FF	N/A	F	N/A	N/A	N/A	N/A	N/A	N/A	N/A	N/A	MSSA	x	nd	nd	nd	nd	nd	nd	nd	nd	nd	nasal swab	t280	singleton	CC25-MSSA	CC25	t280-CC25
PL235	Nutritional Therapy	2013-10-31	personnel (screening)	FG	N/A	F	N/A	N/A	N/A	N/A	N/A	N/A	N/A	N/A	MSSA	x	nd	nd	nd	nd	nd	nd	nd	nd	nd	nasal swab	t769	singleton	CC779-MSSA	CC779	t769-CC779
PL341	Pathology and Neonatal Intensive Care	2013-11-02	invasive infection	CY	HCA	M	17 days	2013-10-16	2014-01-12	17	88	other hospital	Krakow	transferred to other hospital	MRSA	MLS	2	2	x	S	x	S	S	S	S	blood	t003	spa-CC 002	ST5/ST225-MRSA-II, Rhine-Hesse EMRSA/New York-Japan Clone	CC5	t003-CC5
PL342	Anaesthesiology and Intensive Care	2013-11-02	invasive infection	AA	HCA	F	14.9 years	2013-04-02	2014-02-20	214	324	home	Stara Wies	fatal outcome	MRSA	MLS	1.5	2	x	S	x	S	S	S	S	blood	t015	spa-CC 015	CC45-MRSA-IV, Berlin EMRSA	CC45	t015-CC45
PL268	Cardiac Surgery and Cardiac Intensive Care	2013-11-03	patient (screening)	DN	N/A	M	1 month	nd	nd	nd	nd	nd	nd	nd	MSSA	x	nd	nd	nd	nd	nd	nd	nd	nd	nd	wound swab	t509	spa-CC 002	CC5-MSSA	CC5	t509-CC5
PL343	Surgery	2013-11-19	invasive infection	CX	HCA	M	3 months	2013-11-12	2013-12-02	7	20	home	Mielec	discharged home	MRSA	x	2	2	x	S	x	S	x	S	S	blood	t015	spa-CC 015	CC45-MRSA-IV, Berlin EMRSA	CC45	t015-CC45
PL236	Nutritional Therapy	2013-12-23	invasive infection	CA	HCA	F	1.9 year	2013-12-16	2013-12-31	7	15	home	Sosnowiec	discharged home	MSSA	x	2	2	S	S	S	S	S	S	S	blood	t084	spa-CC 084	CC15-MSSA	CC15	t084-CC15
PL344	Anaesthesiology and Intensive Care	2014-01-07	invasive infection	DA	HCA	F	10.7 years	2013-12-17	2014-03-31	21	104	home	Przykop	discharged home	MRSA	x	1.5	2	x	S	S	S	S	S	S	blood	t026	spa-CC 2642	CC45-MRSA-IV, Berlin EMRSA	CC45	t026-CC45
PL345	Rheumatology and Environmental Diseases	2014-01-13	invasive infection	AB	CO	M	13.4 years	2014-01-13	2014-01-22	0	9	home	Krakow	discharged home	MRSA	x	1.5	2	x	S	S	S	S	S	S	blood	t015	spa-CC 015	CC45-MRSA-IV, Berlin EMRSA	CC45	t015-CC45
PL346	Anaesthesiology and Intensive Care	2014-01-15	invasive infection	DB	CO	M	2 months	2014-01-14	2014-01-14	1	0	home	Krakow	transferred to other hospital	MRSA	MLS	x	1.5	x	S	x	S	S	x	S	CFS	t2642	spa-CC 2642	CC45-MRSA-IV, Berlin EMRSA	CC45	t2642-CC45
PL347	Rehabilitation	2014-01-23	invasive infection	AY	HCA	M	2.7 years	2014-01-23	2014-02-20	0	28	home	Wadowice	discharged home	MRSA	x	1.5	1.5	x	S	S	S	S	S	S	DF	t091	spa-CC 084	CC7-MRSA-IV	CC7	t091-CC7
PL348	Nutritional Therapy	2014-01-31	invasive infection	CA	HCA	F	2.0 years	2014-01-31	2014-02-13	0	13	home	Sosnowiec	discharged home	MSSA	x	2	2	S	S	S	S	S	S	S	blood	t084	spa-CC 084	CC15-MSSA	CC15	t084-CC15
PL349	Rehabilitation	2014-02-03	invasive infection	AY	HCA	M	2.7 years	2014-01-23	2014-02-20	11	28	home	Wadowice	discharged home	MRSA	MLS	1.5	1.5	x	S	x	S	x	S	S	DF	t003	spa-CC 002	ST5/ST225-MRSA-II, Rhine-Hesse EMRSA/New York-Japan Clone	CC5	t003-CC5
PL350	Anaesthesiology and Intensive Care	2014-02-21	invasive infection	BU	HCA	F	1.6 year	2013-11-18	2014-04-30	95	163	home	Widelka	discharged home	MRSA	MLS	2	2	x	S	x	S	S	S	S	blood	t564	spa-CC 564	ST5/ST225-MRSA-II, Rhine-Hesse EMRSA/New York-Japan Clone	CC5	t564-CC5
PL351	Rehabilitation	2014-02-22	invasive infection	AC	CO	F	11.8 uears	2014-02-21	2014-03-07	1	14	home	Jawrzyce	discharged home	MSSA	x	1	1.5	x	S	x	S	x	S	S	blood	t122	spa-CC 037/021/012	CC30-MSSA	CC30	t122-CC30
PL352	Rehabilitation	2014-03-01	invasive infection	DE	HCA	M	3 months	2014-02-07	2014-03-13	22	34	other hospital	Krynica	discharged home	MRSA	MLS	1.5	2	x	S	x	S	S	S	S	blood	t564	spa-CC 564	ST5/ST225-MRSA-II, Rhine-Hesse EMRSA/New York-Japan Clone	CC5	t564-CC5
PL353	Intensive Care	2014-03-16	invasive infection	DG	HCA	M	15.2 years	2014-03-11	2014-04-24	5	44	other hospital	Gorlice	transferred to other hospital	MSSA	x	1.5	1.5	S	S	S	S	S	S	S	blood	t189	singleton	CC188-MSSA	CC188	t189-CC188
PL354	Pathology and Neonatal Intensive Care	2014-03-23	invasive infection	DH	HCA	M	1 month	2014-03-17	2014-05-26	6	70	other hospital	Krakow	discharged home	MSSA	x	2	2	S	S	x	S	x	S	S	blood	t084	spa-CC 084	CC15-MSSA	CC15	t084-CC15
PL355	Neurosurgery	2014-04-11	invasive infection	CZ	CO	F	4 months	2014-04-10	2014-04-24	1	14	home	Klokoczyn	discharged home	MSSA	x	0.75	1.5	S	S	S	S	S	S	S	blood	t005	singleton	CC22-MSSA	CC22	t005-CC22
PL356	Neurosurgery	2014-04-12	invasive infection	CZ	CO	F	4 months	2014-04-10	2014-04-24	2	14	home	Klokoczyn	discharged home	MSSA	x	x	1.5	x	x	x	x	x	x	x	CFS	t005	singleton	CC22-MSSA	CC22	t005-CC22
PL357	Nutritional Therapy	2014-04-19	invasive infection	CG	HCA	M	1.8 year	2014-04-19	2014-05-09	0	20	home	Skawina	discharged home	MSSA	x	1.5	1.5	S	S	S	S	S	S	S	blood	t124	singleton	CC45-MSSA	CC45	t124-CC45
PL358	Rehabilitation	2014-04-22	invasive infection	AP	CO	M	6.3 years	2014-04-21	2014-04-30	0	9	home	Wieliczka	discharged home	MSSA	x	1.5	2	S	S	S	S	S	S	S	blood	t771	singleton	CC12-MSSA	CC12	t771-CC12
PL359	Rheumatology and Environmental Diseases	2014-04-23	invasive infection	AJ	CO	F	7.8 years	2014-04-23	2014-04-28	0	5	home	Krakow	discharged home	MSSA	MLS	1.5	1.5	x	S	x	S	S	S	S	blood	t084	spa-CC 084	CC15-MSSA	CC15	t084-CC15
PL360	Anaesthesiology and Intensive Care	2014-05-15	invasive infection	DF	HCA	M	3 months	2014-02-11	2015-01-13	93	336	other hospital	Krakow	discharged home	MRSA	MLS	1.5	1.5	x	x	x	x	x	x	x	blood	t015	spa-CC 015	CC45-MRSA-IV, Berlin EMRSA	CC45	t015-CC45
PL361	Haematology and Oncology	2014-06-01	invasive infection	DI	HCA	M	5.0 years	2014-05-07	2014-06-11	25	35	home	Rakszawy	discharged home	MSSA	x	2	1.5	S	S	S	S	S	S	S	blood	t267	singleton	CC97-MSSA	CC97	t267-CC97
PL362	Anaesthesiology and Intensive Care	2014-06-06	invasive infection	DC	HCA	M	5 months	2014-05-28	2014-07-29	9	62	home	Blonie	transferred to other hospital	MRSA	x	1.5	1.5	x	S	S	S	S	S	S	blood	t015	spa-CC 015	CC45-MRSA-IV, Berlin EMRSA	CC45	t015-CC45
PL363	Haematology and Oncology	2014-06-13	invasive infection	DD	CO	F	9.0 years	2014-06-13	2014-06-21	0	8	home	Grodek	discharged home	MSSA	x	1.5	1.5	S	S	S	S	S	S	S	blood	t091	spa-CC 084	CC7-MSSA	CC7	t091-CC7
PL364	Surgery	2014-07-31	invasive infection	DJ	HCA	M	20 days	2014-07-12	2014-10-08	19	88	other hospital	Krakow	discharged home	MSSA	x	1	1.5	S	S	x	S	x	S	S	blood	t127	singleton	CC1-MSSA	CC1	t127-CC1
PL365	Anaesthesiology and Intensive Care	2014-08-17	invasive infection	AD	CO	M	11.8 years	2014-08-17	2014-09-17	0	31	home	Szynwald	discharged home	MSSA	MLS	1.5	1.5	S	S	x	S	x	S	S	blood	t008	spa-CC 008	CC8-MSSA	CC8	t008-CC8
Isolates included in statistical and epidemiological analysis are highlighted in grey
Isolates collected during epidemiological screening are highlighted in orange
To protect patients and medical personnel identity an alphabetic code has been assigned to each, regardless of their names or initials.
The presented data are arranged chronologically
CSF- cerebrospinal fluid
DF - dialysis fluid
CC - clonal complex
CO - community-onset
HCA - healthcare-associated
S - susceptible
R - resistant
MRSA - methicillin resistant S. aureus
MSSA - methicillin susceptible S. aureus
MLSB - macrolide-lincosamide-streptogramin B (resistance)
N/A - not applicable
nd - no data
