# Supplementary material for: Clonal Structure and Characterization of Staphylococcus aureus Strains from Invasive Infections in Paediatric Patients from South Poland: Association between Age, spa Types, Clonal Complexes, and Genetic Markers
Source: PLoS One. 2016 Mar 18;11(3):e0151937. doi: 10.1371/journal.pone.0151937 (PMC4798296; doi:10.1371/journal.pone.0151937)
Supplement: S2 Table — CC—clonal complex; CO—community-onset; HCA—healthcare-associated; MRSA—methicillin resistant S. aureus; MSSA—methicillin susceptible S. aureus; MLSB—macrolide-lincosamide-streptogramin B (resistance). (XLSX) [file pone.0151937.s002.xlsx]

## Sheet: S2 Table
S2 Table. Classification and molecular typing data on 92 non-duplicate invasive S. aureus isolates obtained from 88 paediatric patients treated in UCH (Krakow, Poland).
Isolate	UCH Department	CO or HCA	Sex	Date of testing	Age at testing	MSSA or MRSA	spa type	spaCC (cost 4)	CC affiliation (StaphyType Microarray typing)	spa type-CC	Strain affiliation (StaphyType Microarray typing)	MLSB	Age under 1 month	Age under 6 months	Age under 1 year	Age under 3 years	Age under 5 years	Age above 5 years	Age above 10 years	rrnD1	gapA	katA	coA	nuc1	spa	sbi	eno	sarA	saeS	vraS	agrI (total)	agrB-I	agrC-I	agrD-I	agrII (total)	agrB-II	agrC-II	agrD-II	agrIII (total)	agrB-III	agrC-III	agrD-III	agrIV (total)	agrB-IV	agrC-IV	hld	mecA	mecC	delta_mecR
PL205	Nutritional Therapy	HCA	M	2013-07-07	1.1 year	MSSA	t037	spa-CC 037/021/012	CC30	t037-CC30	CC30-MSSA	x	x	x	x	< 3 years	< 5 years	x	x	pos	pos	pos	pos	pos	pos	pos	pos	pos	pos	pos	neg	neg	neg	neg	neg	neg	neg	neg	pos	pos	pos	pos	neg	neg	neg	pos	neg	neg	neg
PL206	Nutritional Therapy	HCA	M	2013-08-03	4.4 years	MSSA	t002	spa-CC 002	CC5	t002-CC5	CC5-MSSA	x	x	x	x	x	< 5 years	x	x	pos	pos	pos	pos	pos	pos	pos	pos	pos	pos	pos	neg	neg	neg	neg	pos	pos	pos	pos	neg	neg	neg	neg	neg	neg	neg	pos	neg	neg	neg
PL207	Nutritional Therapy	HCA	M	2013-08-22	2.5 years	MSSA	t084	spa-CC 084	CC15	t084-CC15	CC15-MSSA	x	x	x	x	< 3 years	< 5 years	x	x	pos	pos	pos	pos	pos	pos	pos	pos	pos	pos	pos	neg	neg	neg	neg	pos	pos	pos	pos	neg	neg	neg	neg	neg	neg	neg	pos	neg	neg	neg
PL208	Nutritional Therapy	HCA	M	2013-09-05	1.2 year	MSSA	t124	singleton	CC45	t124-CC45	CC45-MSSA	x	x	x	x	< 3 years	< 5 years	x	x	pos	pos	pos	pos	pos	pos	pos	pos	pos	pos	pos	pos	pos	pos	pos	neg	neg	neg	neg	neg	neg	neg	neg	neg	neg	neg	pos	neg	neg	neg
PL209	Nutritional Therapy	HCA	F	2013-10-11	3.5 years	MSSA	t091	spa-CC 084	CC7	t091-CC7	CC7-MSSA	x	x	x	x	x	< 5 years	x	x	pos	pos	pos	pos	pos	pos	pos	pos	pos	pos	pos	pos	pos	pos	pos	neg	neg	neg	neg	neg	neg	neg	neg	neg	ambig	neg	pos	neg	neg	neg
PL210	Nutritional Therapy	HCA	F	2013-10-13	9 months	MSSA	t360	spa-CC 084	CC15	t360-CC15	CC15-MSSA	x	x	x	< 1 year	< 3 years	< 5 years	x	x	pos	pos	pos	pos	pos	pos	pos	pos	pos	pos	pos	neg	neg	neg	neg	pos	pos	pos	pos	neg	neg	neg	neg	neg	neg	neg	pos	neg	neg	neg
PL236	Nutritional Therapy	HCA	F	2013-12-23	1.9 year	MSSA	t084	spa-CC 084	CC15	t084-CC15	CC15-MSSA	x	x	x	x	< 3 years	< 5 years	x	x	pos	pos	pos	pos	pos	pos	pos	pos	pos	pos	pos	neg	neg	neg	neg	pos	pos	pos	pos	neg	neg	neg	neg	neg	neg	neg	pos	neg	neg	neg
PL237	Pathology and Neonatal Intensive Care	HCA	F	2013-09-20	18 days	MRSA	t003	spa-CC 002	CC5	t003-CC5	ST5/ST225-MRSA-II, Rhine-Hesse EMRSA/New York-Japan Clone	MLS	< 1 month	< 6 months	< 1 year	< 3 years	< 5 years	x	x	pos	pos	pos	pos	pos	pos	pos	pos	pos	pos	pos	neg	neg	neg	neg	pos	pos	pos	pos	neg	neg	neg	neg	neg	neg	neg	pos	pos	neg	pos
PL238	Pathology and Neonatal Intensive Care	HCA	F	2013-09-23	28 days	MRSA	t003	spa-CC 002	CC5	t003-CC5	ST5/ST225-MRSA-II, Rhine-Hesse EMRSA/New York-Japan Clone	MLS	< 1 month	< 6 months	< 1 year	< 3 years	< 5 years	x	x	pos	pos	pos	pos	pos	pos	pos	pos	pos	pos	pos	neg	neg	neg	neg	pos	pos	pos	pos	neg	neg	neg	neg	neg	neg	neg	pos	pos	neg	pos
PL250	Pathology and Neonatal Intensive Care	HCA	M	2013-05-12	28 days	MSSA	t091	spa-CC 084	CC7	t091-CC7	CC7-MSSA	x	< 1 month	< 6 months	< 1 year	< 3 years	< 5 years	x	x	pos	pos	pos	pos	pos	pos	pos	pos	pos	pos	pos	pos	pos	pos	pos	neg	neg	neg	neg	neg	neg	neg	neg	neg	pos	neg	pos	neg	neg	neg
PL270	Haematology and Oncology	CO	M	2012-02-03	4.3 years	MRSA	t015	spa-CC 015	CC45	t015-CC45	CC45-MRSA-IV, Berlin EMRSA	x	x	x	x	x	< 5 years	x	x	pos	pos	pos	pos	pos	pos	pos	pos	pos	pos	pos	pos	ambig	pos	pos	neg	neg	neg	neg	neg	neg	neg	neg	neg	neg	neg	pos	pos	neg	pos
PL271	Cardiac Surgery and Cardiac Intensive Care	CO	M	2012-02-03	1 month	MRSA	t015	spa-CC 015	CC45	t015-CC45	CC45-MRSA-IV, Berlin EMRSA	MLS	x	< 6 months	< 1 year	< 3 years	< 5 years	x	x	pos	pos	pos	pos	pos	pos	pos	pos	pos	pos	pos	pos	pos	pos	pos	neg	neg	neg	neg	neg	neg	neg	neg	neg	neg	neg	pos	pos	neg	pos
PL273	Rehabilitation	CO	M	2012-02-10	10.7 years	MSSA	t360	spa-CC 084	CC15	t360-CC15	CC15-MSSA	x	x	x	x	x	x	> 5 years	> 10 years	pos	pos	pos	pos	pos	pos	pos	pos	pos	pos	pos	neg	neg	neg	neg	pos	pos	pos	pos	neg	neg	neg	neg	neg	neg	neg	pos	neg	neg	neg
PL274	Nutritional Therapy	HCA	M	2012-02-18	10.5 years	MSSA	t913	spa-CC 037/021/012	CC30	t913-CC30	CC30-MSSA	x	x	x	x	x	x	> 5 years	> 10 years	pos	pos	pos	pos	pos	pos	pos	pos	pos	pos	pos	neg	neg	neg	neg	neg	neg	neg	neg	pos	pos	pos	pos	neg	neg	neg	pos	neg	neg	neg
PL275	Haematology and Oncology	CO	M	2012-02-23	6.8 years	MSSA	t349	spa-CC 056	CC25	t349-CC25	CC25-MSSA	x	x	x	x	x	x	> 5 years	x	pos	pos	pos	pos	pos	pos	pos	pos	pos	pos	pos	pos	pos	pos	pos	neg	neg	neg	neg	neg	neg	neg	neg	neg	neg	neg	pos	neg	neg	neg
PL276	Pathology and Neonatal Intensive Care	HCA	M	2012-03-10	21 days	MRSA	t003	spa-CC 002	CC5	t003-CC5	ST5/ST225-MRSA-II, Rhine-Hesse EMRSA/New York-Japan Clone	MLS	< 1 month	< 6 months	< 1 year	< 3 years	< 5 years	x	x	pos	pos	pos	pos	pos	pos	pos	pos	pos	pos	pos	neg	neg	neg	neg	pos	pos	pos	pos	neg	neg	neg	neg	neg	neg	neg	pos	pos	neg	pos
PL277	Pathology and Neonatal Intensive Care	HCA	M	2012-04-02	5 days	MRSA	t003	spa-CC 002	CC5	t003-CC5	ST5/ST225-MRSA-II, Rhine-Hesse EMRSA/New York-Japan Clone	MLS	< 1 month	< 6 months	< 1 year	< 3 years	< 5 years	x	x	pos	pos	pos	pos	pos	pos	pos	pos	pos	pos	pos	neg	neg	neg	neg	pos	pos	pos	pos	neg	neg	neg	neg	neg	neg	neg	pos	pos	neg	pos
PL278	Nutritional Therapy	HCA	F	2012-04-18	2.3 years	MSSA	t1911	spa-CC 008	CC8	t1911-CC8	CC8-MSSA	x	x	x	x	< 3 years	< 5 years	x	x	pos	pos	pos	pos	pos	pos	pos	pos	pos	pos	pos	pos	pos	pos	pos	neg	neg	neg	neg	neg	neg	neg	neg	neg	ambig	neg	pos	neg	neg	neg
PL279	Pathology and Neonatal Intensive Care	HCA	M	2012-05-13	28 days	MRSA	t003	spa-CC 002	CC5	t003-CC5	ST5/ST225-MRSA-II, Rhine-Hesse EMRSA/New York-Japan Clone	MLS	< 1 month	< 6 months	< 1 year	< 3 years	< 5 years	x	x	pos	pos	pos	pos	pos	pos	pos	pos	pos	pos	pos	neg	neg	neg	neg	pos	pos	pos	pos	neg	neg	neg	neg	neg	neg	neg	pos	pos	neg	pos
PL282	Pathology and Neonatal Intensive Care	HCA	F	2012-05-20	1 month	MRSA	t003	spa-CC 002	CC5	t003-CC5	ST5/ST225-MRSA-II, Rhine-Hesse EMRSA/New York-Japan Clone	MLS	x	< 6 months	< 1 year	< 3 years	< 5 years	x	x	pos	pos	pos	pos	pos	pos	pos	pos	pos	pos	pos	neg	neg	neg	neg	pos	pos	pos	pos	neg	neg	neg	neg	neg	neg	neg	pos	pos	neg	pos
PL284	Anaesthesiology and Intensive Care	HCA	M	2012-06-03	2.0 years	MRSA	t116	spa-CC 015	CC45	t116-CC45	CC45-MRSA-IV, Berlin EMRSA	x	x	x	x	< 3 years	< 5 years	x	x	pos	pos	pos	pos	pos	pos	pos	pos	pos	pos	pos	pos	pos	pos	pos	neg	neg	neg	neg	neg	neg	neg	neg	neg	neg	neg	pos	pos	neg	pos
PL285	Cardiac Surgery and Cardiac Intensive Care	HCA	M	2012-06-16	4 months	MSSA	t2229	singleton	CC8	t2229-CC8	CC8-MSSA	x	x	< 6 months	< 1 year	< 3 years	< 5 years	x	x	pos	pos	pos	pos	pos	pos	pos	pos	pos	pos	pos	pos	pos	pos	pos	neg	neg	neg	neg	neg	neg	neg	neg	neg	neg	neg	pos	neg	neg	neg
PL286	Neurosurgery	HCA	F	2012-06-17	16.6 years	MSSA	t008	spa-CC 008	CC8	t008-CC8	CC8-MSSA	x	x	x	x	x	x	> 5 years	> 10 years	pos	pos	pos	pos	pos	pos	pos	pos	pos	pos	pos	pos	pos	pos	pos	neg	neg	neg	neg	neg	neg	neg	neg	neg	neg	neg	pos	neg	neg	neg
PL287	Pathology and Neonatal Intensive Care	HCA	M	2012-06-25	6 days	MRSA	t283	singleton	CC5	t283-CC5	CC5-MRSA-IV, Paediatric clone [sed/j/r+]	x	< 1 month	< 6 months	< 1 year	< 3 years	< 5 years	x	x	pos	pos	pos	pos	pos	pos	pos	pos	pos	pos	pos	neg	neg	neg	neg	pos	pos	pos	pos	neg	neg	neg	neg	neg	neg	neg	pos	pos	neg	pos
PL289	Surgery	HCA	M	2012-06-30	1.2 year	MSSA	t015	spa-CC 015	CC45	t015-CC45	CC45-MSSA	x	x	x	x	< 3 years	< 5 years	x	x	pos	pos	pos	pos	pos	pos	pos	pos	pos	pos	pos	pos	pos	pos	pos	neg	neg	neg	neg	neg	neg	neg	neg	neg	neg	neg	pos	neg	neg	neg
PL290	Surgery	CO	M	2012-07-14	2.5 years	MSSA	t091	spa-CC 084	CC7	t091-CC7	CC7-MSSA	x	x	x	x	< 3 years	< 5 years	x	x	pos	pos	pos	pos	pos	pos	pos	pos	pos	pos	pos	pos	pos	pos	pos	neg	neg	neg	neg	neg	neg	neg	neg	neg	ambig	neg	pos	neg	neg	neg
PL291	Neurosurgery	HCA	M	2012-07-17	1.6 years	MSSA	t056	spa-CC 056	CC101	t056-CC101	CC101-MSSA	x	x	x	x	< 3 years	< 5 years	x	x	pos	pos	pos	pos	pos	pos	pos	pos	pos	pos	pos	pos	pos	pos	pos	neg	neg	neg	neg	neg	neg	neg	neg	neg	ambig	neg	pos	neg	neg	neg
PL292	Pathology and Neonatal Intensive Care	HCA	M	2012-07-31	10 months	MRSA	t003	spa-CC 002	CC5	t003-CC5	ST5/ST225-MRSA-II, Rhine-Hesse EMRSA/New York-Japan Clone	MLS	x	x	< 1 year	< 3 years	< 5 years	x	x	pos	pos	pos	pos	pos	pos	pos	pos	pos	pos	pos	neg	neg	neg	neg	pos	pos	pos	pos	neg	neg	neg	neg	neg	neg	neg	pos	pos	neg	pos
PL293	Pathology and Neonatal Intensive Care	HCA	F	2012-08-08	2 months	MRSA	t003	spa-CC 002	CC5	t003-CC5	ST5/ST225-MRSA-II, Rhine-Hesse EMRSA/New York-Japan Clone	MLS	x	< 6 months	< 1 year	< 3 years	< 5 years	x	x	pos	pos	pos	pos	pos	pos	pos	pos	pos	pos	pos	neg	neg	neg	neg	pos	pos	pos	pos	neg	neg	neg	neg	neg	neg	neg	pos	pos	neg	pos
PL294	Neurosurgery	HCA	M	2012-08-17	3.1 years	MSSA	t127	singleton	CC1	t127-CC1	CC1-MSSA	x	x	x	x	x	< 5 years	x	x	pos	pos	pos	pos	pos	pos	pos	pos	pos	pos	pos	neg	neg	neg	neg	neg	neg	neg	neg	pos	pos	pos	pos	neg	neg	neg	pos	neg	neg	neg
PL295	Nutritional Therapy	HCA	F	2012-08-17	1.0 year	MSSA	t091	spa-CC 084	CC7	t091-CC7	CC7-MSSA	x	x	x	< 1 year	< 3 years	< 5 years	x	x	pos	pos	pos	pos	pos	pos	pos	pos	pos	pos	pos	pos	pos	pos	pos	neg	neg	neg	neg	neg	neg	neg	neg	neg	pos	neg	pos	neg	neg	neg
PL297	Nutritional Therapy	HCA	M	2012-08-28	2 months	MRSA	t015	spa-CC 015	CC45	t015-CC45	CC45-MRSA-IV, Berlin EMRSA	x	x	< 6 months	< 1 year	< 3 years	< 5 years	x	x	pos	pos	pos	pos	pos	pos	pos	pos	pos	pos	pos	pos	pos	pos	pos	neg	neg	neg	neg	neg	neg	neg	neg	neg	neg	neg	pos	pos	neg	pos
PL298	Pathology and Neonatal Intensive Care	HCA	F	2012-09-01	7 days	MRSA	t003	spa-CC 002	CC5	t003-CC5	ST5/ST225-MRSA-II, Rhine-Hesse EMRSA/New York-Japan Clone	MLS	< 1 month	< 6 months	< 1 year	< 3 years	< 5 years	x	x	pos	pos	pos	pos	pos	pos	pos	pos	pos	pos	pos	neg	neg	neg	neg	pos	pos	pos	pos	neg	neg	neg	neg	neg	neg	neg	pos	pos	neg	pos
PL299	Cardiac Surgery and Cardiac Intensive Care	HCA	F	2012-09-13	1 month	MSSA	t012	spa-CC 037/021/012	CC30	t012-CC30	CC30-MSSA	x	x	< 6 months	< 1 year	< 3 years	< 5 years	x	x	pos	pos	pos	pos	pos	pos	pos	pos	pos	pos	pos	neg	neg	neg	neg	neg	neg	neg	neg	pos	pos	pos	pos	neg	neg	neg	pos	neg	neg	neg
PL300	Haematology and Oncology	HCA	M	2012-09-13	7.7 years	MSSA	t091	spa-CC 084	CC7	t091-CC7	CC7-MSSA	x	x	x	x	x	x	> 5 years	x	pos	pos	pos	pos	pos	pos	pos	pos	pos	pos	pos	pos	pos	pos	pos	neg	neg	neg	neg	neg	neg	neg	neg	neg	ambig	neg	pos	neg	neg	neg
PL301	Anaesthesiology and Intensive Care	HCA	F	2012-09-24	15.0 years	MSSA	t3850	spa-CC 084	CC15	t3850-CC15	CC15-MSSA	x	x	x	x	x	x	> 5 years	> 10 years	pos	pos	pos	pos	pos	pos	pos	pos	pos	pos	pos	neg	neg	neg	neg	pos	pos	pos	pos	neg	neg	neg	neg	neg	neg	neg	pos	neg	neg	neg
PL302	Neurosurgery	HCA	M	2012-09-28	3 months	MSSA	t010	spa-CC 002	CC5	t010-CC5	CC5-MSSA	x	x	< 6 months	< 1 year	< 3 years	< 5 years	x	x	pos	pos	pos	pos	pos	pos	pos	pos	pos	pos	pos	neg	neg	neg	neg	pos	pos	pos	pos	neg	neg	neg	neg	neg	neg	neg	pos	neg	neg	neg
PL303	Rehabilitation	HCA	M	2012-10-01	1.4 year	MRSA	t091	spa-CC 084	CC7	t091-CC7	CC7-MRSA-IV	x	x	x	x	< 3 years	< 5 years	x	x	pos	pos	pos	pos	pos	pos	pos	pos	pos	pos	pos	pos	pos	pos	pos	neg	neg	neg	neg	neg	neg	neg	neg	neg	pos	neg	pos	pos	neg	pos
PL305	Haematology and Oncology	HCA	F	2012-10-12	17.7 years	MSSA	t008	spa-CC 008	CC8	t008-CC8	CC8-MSSA	MLS	x	x	x	x	x	> 5 years	> 10 years	pos	pos	pos	pos	pos	pos	pos	pos	pos	pos	pos	pos	pos	pos	pos	neg	neg	neg	neg	neg	neg	neg	neg	neg	neg	neg	pos	neg	neg	neg
PL306	Gastroenterology	CO	F	2012-10-23	6.2 years	MSSA	t459	spa-CC 037/021/012	CC30	t459-CC30	CC30-MSSA	x	x	x	x	x	x	> 5 years	x	pos	pos	pos	pos	pos	pos	pos	pos	pos	pos	pos	neg	neg	neg	neg	neg	neg	neg	neg	pos	pos	pos	pos	neg	neg	neg	pos	neg	neg	neg
PL307	Surgery	HCA	F	2012-10-26	18 days	MRSA	t2642	spa-CC 2642	CC45	t2642-CC45	CC45-MRSA-IV, Berlin EMRSA	x	< 1 month	< 6 months	< 1 year	< 3 years	< 5 years	x	x	pos	pos	pos	pos	pos	pos	pos	pos	pos	pos	pos	pos	pos	pos	pos	neg	neg	neg	neg	neg	neg	neg	neg	neg	neg	neg	pos	pos	neg	pos
PL308	Pathology and Neonatal Intensive Care	HCA	M	2012-11-03	11 days	MRSA	t003	spa-CC 002	CC5	t003-CC5	ST5/ST225-MRSA-II, Rhine-Hesse EMRSA/New York-Japan Clone	MLS	< 1 month	< 6 months	< 1 year	< 3 years	< 5 years	x	x	pos	pos	pos	pos	pos	pos	pos	pos	pos	pos	pos	neg	neg	neg	neg	pos	pos	pos	pos	neg	neg	neg	neg	neg	neg	neg	pos	pos	neg	pos
PL309	Neurosurgery	CO	M	2012-11-05	7 months	MRSA	t015	spa-CC 015	CC45	t015-CC45	CC45-MRSA-IV, Berlin EMRSA	x	x	x	< 1 year	< 3 years	< 5 years	x	x	pos	pos	pos	pos	pos	pos	pos	pos	pos	pos	pos	pos	pos	pos	pos	neg	neg	neg	neg	neg	neg	neg	neg	neg	neg	neg	pos	pos	neg	pos
PL310	Surgery	HCA	F	2012-12-20	2 months	MSSA	t127	singleton	CC1	t127-CC1	CC1-MSSA	x	x	< 6 months	< 1 year	< 3 years	< 5 years	x	x	pos	pos	pos	pos	pos	pos	pos	pos	pos	pos	pos	neg	neg	neg	neg	neg	neg	neg	neg	pos	pos	pos	pos	neg	neg	neg	pos	neg	neg	neg
PL311	Pathology and Neonatal Intensive Care	HCA	F	2012-12-25	9 days	MRSA	t283	singleton	CC5	t283-CC5	CC5-MRSA-IV, Paediatric clone [sed/j/r+]	x	< 1 month	< 6 months	< 1 year	< 3 years	< 5 years	x	x	pos	pos	pos	pos	pos	pos	pos	pos	pos	pos	pos	neg	neg	neg	neg	pos	neg	pos	pos	neg	neg	neg	neg	neg	neg	neg	neg	pos	neg	pos
PL313	Nutritional Therapy	HCA	M	2013-01-08	2.6 years	MRSA	t340	singleton	CC45	t340-CC45	CC45-MRSA-IV, Berlin EMRSA	x	x	x	x	< 3 years	< 5 years	x	x	pos	pos	pos	pos	pos	pos	pos	pos	pos	pos	pos	pos	pos	pos	pos	neg	neg	neg	neg	neg	neg	neg	neg	neg	neg	neg	pos	pos	neg	pos
PL314	Pathology and Neonatal Intensive Care	HCA	F	2013-01-10	25 days	MRSA	t003	spa-CC 002	CC5	t003-CC5	ST5/ST225-MRSA-II, Rhine-Hesse EMRSA/New York-Japan Clone	MLS	< 1 month	< 6 months	< 1 year	< 3 years	< 5 years	x	x	pos	pos	pos	pos	pos	pos	pos	pos	pos	pos	pos	neg	neg	neg	neg	pos	pos	pos	pos	neg	neg	neg	neg	neg	neg	neg	pos	pos	neg	pos
PL315	Anaesthesiology and Intensive Care	HCA	M	2013-01-18	9 days	MSSA	t021	spa-CC 037/021/012	CC30	t021-CC30	CC30-MSSA	MLS	< 1 month	< 6 months	< 1 year	< 3 years	< 5 years	x	x	pos	pos	pos	pos	pos	pos	pos	pos	pos	pos	pos	neg	neg	neg	neg	neg	neg	neg	neg	pos	pos	pos	pos	neg	neg	neg	pos	neg	neg	neg
PL316	Cardiology	HCA	M	2013-01-25	10 months	MSSA	t091	spa-CC 084	CC7	t091-CC7	CC7-MSSA	MLS	x	x	< 1 year	< 3 years	< 5 years	x	x	pos	pos	pos	pos	pos	pos	pos	pos	pos	pos	pos	pos	pos	pos	pos	neg	neg	neg	neg	neg	neg	neg	neg	neg	ambig	neg	pos	neg	neg	neg
PL317	Haematology and Oncology	CO	M	2013-01-25	10.7 years	MSSA	t091	spa-CC 084	CC7	t091-CC7	CC7-MSSA	x	x	x	x	x	x	> 5 years	> 10 years	pos	pos	pos	pos	pos	pos	pos	pos	pos	pos	pos	pos	pos	pos	pos	neg	neg	neg	neg	neg	neg	neg	neg	neg	ambig	neg	pos	neg	neg	neg
PL318	Pathology and Neonatal Intensive Care	HCA	F	2013-01-29	16 days	MSSA	t091	spa-CC 084	CC7	t091-CC7	CC7-MSSA	x	< 1 month	< 6 months	< 1 year	< 3 years	< 5 years	x	x	pos	pos	pos	pos	pos	pos	pos	pos	pos	pos	pos	pos	pos	pos	pos	neg	neg	neg	neg	neg	neg	neg	neg	neg	ambig	neg	pos	neg	neg	neg
PL319	Neurosurgery	CO	F	2013-02-16	4 months	MSSA	t084	spa-CC 084	CC15	t084-CC15	CC15-MSSA	x	x	< 6 months	< 1 year	< 3 years	< 5 years	x	x	pos	pos	pos	pos	pos	pos	pos	pos	pos	pos	pos	neg	neg	neg	neg	pos	pos	pos	pos	neg	neg	neg	neg	neg	neg	neg	pos	neg	neg	neg
PL320	Anaesthesiology and Intensive Care	HCA	F	2013-02-19	1 month	MSSA	t008	spa-CC 008	CC8	t008-CC8	CC8-MSSA	x	x	< 6 months	< 1 year	< 3 years	< 5 years	x	x	pos	pos	pos	pos	pos	pos	pos	pos	pos	pos	pos	pos	pos	pos	pos	neg	neg	neg	neg	neg	neg	neg	neg	neg	ambig	neg	pos	neg	neg	neg
PL321	Pathology and Neonatal Intensive Care	HCA	M	2013-04-02	14 days	MRSA	t2642	spa-CC 2642	CC45	t2642-CC45	CC45-MRSA-IV, Berlin EMRSA	MLS	< 1 month	< 6 months	< 1 year	< 3 years	< 5 years	x	x	pos	pos	pos	pos	pos	pos	pos	pos	pos	pos	pos	pos	pos	pos	pos	neg	neg	neg	neg	neg	neg	neg	neg	neg	neg	neg	pos	pos	neg	pos
PL322	Nutritional Therapy	HCA	F	2013-05-18	3.1 years	MSSA	t031	spa-CC 015	CC45	t031-CC45	CC45-MSSA	x	x	x	x	x	< 5 years	x	x	pos	pos	pos	pos	pos	pos	pos	pos	pos	pos	pos	pos	pos	pos	pos	neg	neg	neg	neg	neg	neg	neg	neg	neg	neg	neg	pos	neg	neg	neg
PL323	Rehabilitation	CO	M	2013-05-25	15.1 years	MSSA	t267	singleton	CC97	t267-CC97	CC97-MSSA	x	x	x	x	x	x	> 5 years	> 10 years	pos	pos	pos	pos	pos	pos	pos	pos	pos	pos	pos	pos	pos	pos	pos	neg	neg	neg	neg	neg	neg	neg	neg	neg	ambig	neg	pos	neg	neg	neg
PL324	Neurosurgery	CO	M	2013-06-07	1.1 year	MSSA	t209	singleton	CC9	t209-CC9	CC9-MSSA	MLS	x	x	x	< 3 years	< 5 years	x	x	pos	pos	pos	pos	pos	pos	pos	pos	pos	pos	pos	neg	neg	neg	neg	pos	pos	pos	pos	neg	neg	neg	neg	neg	neg	neg	pos	neg	neg	neg
PL325	Transplantology	CO	F	2013-06-13	4.5 years	MSSA	t084	spa-CC 084	CC15	t084-CC15	CC15-MSSA	x	x	x	x	x	< 5 years	x	x	pos	pos	pos	pos	pos	pos	pos	pos	pos	pos	pos	neg	neg	neg	neg	pos	pos	pos	pos	neg	neg	neg	neg	neg	neg	neg	pos	neg	neg	neg
PL326	Cardiology	HCA	F	2013-06-21	9 months	MSSA	t306	spa-CC 002	CC5	t306-CC5	CC5-MSSA	MLS	x	x	< 1 year	< 3 years	< 5 years	x	x	pos	pos	pos	pos	pos	pos	pos	pos	pos	pos	pos	neg	neg	neg	neg	pos	pos	pos	pos	neg	neg	neg	neg	neg	neg	neg	pos	neg	neg	neg
PL327	Surgery	HCA	M	2013-07-05	3 months	MSSA	t127	singleton	CC1	t127-CC1	CC1-MSSA	x	x	< 6 months	< 1 year	< 3 years	< 5 years	x	x	pos	pos	pos	pos	pos	pos	pos	pos	pos	pos	pos	neg	neg	neg	neg	neg	neg	neg	neg	pos	pos	pos	pos	neg	neg	neg	pos	neg	neg	neg
PL328	Pathology and Neonatal Intensive Care	HCA	M	2013-07-10	1 month	MSSA	t088	spa-CC 002	CC5	t088-CC5	CC5-MSSA	x	x	< 6 months	< 1 year	< 3 years	< 5 years	x	x	pos	pos	pos	pos	pos	pos	pos	pos	pos	pos	pos	neg	neg	neg	neg	pos	pos	pos	pos	neg	neg	neg	neg	neg	neg	neg	pos	neg	neg	neg
PL329	Neurosurgery	HCA	F	2013-07-13	25 days	MRSA	t015	spa-CC 015	CC45	t015-CC45	CC45-MRSA-IV, Berlin EMRSA	MLS	< 1 month	< 6 months	< 1 year	< 3 years	< 5 years	x	x	pos	pos	pos	pos	pos	pos	pos	pos	pos	pos	pos	pos	pos	pos	pos	neg	neg	neg	neg	neg	neg	neg	neg	neg	neg	neg	pos	pos	neg	pos
PL330	Surgery	HCA	M	2013-07-14	2 months	MRSA	t015	spa-CC 015	CC45	t015-CC45	CC45-MRSA-IV, Berlin EMRSA	MLS	x	< 6 months	< 1 year	< 3 years	< 5 years	x	x	pos	pos	pos	pos	pos	pos	pos	pos	pos	pos	pos	pos	pos	pos	pos	neg	neg	neg	neg	neg	neg	neg	neg	neg	neg	neg	pos	pos	neg	pos
PL331	Pathology and Neonatal Intensive Care	HCA	F	2013-07-24	23 days	MSSA	t003	spa-CC 002	CC5	t003-CC5	CC5-MSSA	MLS	< 1 month	< 6 months	< 1 year	< 3 years	< 5 years	x	x	pos	pos	pos	pos	pos	pos	pos	pos	pos	pos	pos	neg	neg	neg	neg	pos	pos	pos	pos	neg	neg	neg	neg	neg	neg	neg	pos	neg	neg	neg
PL332	Rehabilitation	HCA	M	2013-08-04	7.3 years	MSSA	t130	singleton	CC45	t130-CC45	CC45-MSSA	x	x	x	x	x	x	> 5 years	x	pos	pos	pos	pos	pos	pos	pos	pos	pos	pos	pos	pos	pos	pos	pos	neg	neg	neg	neg	neg	neg	neg	neg	neg	neg	neg	pos	neg	neg	neg
PL333	Pathology and Neonatal Intensive Care	HCA	M	2013-08-13	14 days	MRSA	t2642	spa-CC 2642	CC45	t2642-CC45	CC45-MRSA-IV, Berlin EMRSA	MLS	< 1 month	< 6 months	< 1 year	< 3 years	< 5 years	x	x	pos	pos	pos	pos	pos	pos	pos	pos	pos	pos	pos	pos	pos	pos	pos	neg	neg	neg	neg	neg	neg	neg	neg	neg	neg	neg	pos	pos	neg	pos
PL334	Pathology and Neonatal Intensive Care	HCA	M	2013-08-13	4 months	MRSA	t2642	spa-CC 2642	CC45	t2642-CC45	CC45-MRSA-IV, Berlin EMRSA	MLS	x	< 6 months	< 1 year	< 3 years	< 5 years	x	x	pos	pos	pos	pos	pos	pos	pos	pos	pos	pos	pos	pos	pos	pos	pos	neg	neg	neg	neg	neg	neg	neg	neg	neg	neg	neg	pos	pos	neg	pos
PL335	Pathology and Neonatal Intensive Care	HCA	F	2013-09-02	7 days	MSSA	t14391	singleton	CC398	t14391-CC398	CC398-MSSA	MLS	< 1 month	< 6 months	< 1 year	< 3 years	< 5 years	x	x	pos	pos	pos	pos	pos	pos	pos	pos	pos	pos	pos	pos	ambig	pos	pos	neg	neg	neg	neg	neg	neg	neg	neg	neg	neg	neg	pos	neg	neg	neg
PL337	Neurosurgery	HCA	M	2013-09-16	1.7 year	MSSA	t091	spa-CC 084	CC7	t091-CC7	CC7-MSSA	x	x	x	x	< 3 years	< 5 years	x	x	pos	pos	pos	pos	pos	pos	pos	pos	pos	pos	pos	pos	pos	pos	pos	neg	neg	neg	neg	neg	neg	neg	neg	neg	neg	neg	pos	neg	neg	neg
PL338	Intensive Care	CO	F	2013-09-28	10.2 years	MRSA	t015	spa-CC 015	CC45	t015-CC45	CC45-MRSA-IV, Berlin EMRSA	MLS	x	x	x	x	x	> 5 years	> 10 years	pos	pos	pos	pos	pos	pos	pos	pos	pos	pos	pos	pos	pos	pos	pos	neg	neg	neg	neg	neg	neg	neg	neg	neg	neg	neg	pos	pos	neg	pos
PL340	Gastroenterology	HCA	F	2013-10-13	7 months	MSSA	t002	spa-CC 002	CC5	t002-CC5	CC5-MSSA	x	x	x	< 1 year	< 3 years	< 5 years	x	x	pos	pos	pos	pos	pos	pos	pos	pos	pos	pos	pos	neg	neg	neg	neg	pos	pos	pos	pos	neg	neg	neg	neg	neg	neg	neg	pos	neg	neg	neg
PL341	Pathology and Neonatal Intensive Care	HCA	M	2013-11-02	17 days	MRSA	t003	spa-CC 002	CC5	t003-CC5	ST5/ST225-MRSA-II, Rhine-Hesse EMRSA/New York-Japan Clone	MLS	< 1 month	< 6 months	< 1 year	< 3 years	< 5 years	x	x	pos	pos	pos	pos	pos	pos	pos	pos	pos	pos	pos	neg	neg	neg	neg	pos	pos	pos	pos	neg	neg	neg	neg	neg	neg	neg	pos	pos	neg	pos
PL342	Anaesthesiology and Intensive Care	HCA	F	2013-11-02	14.9 years	MRSA	t015	spa-CC 015	CC45	t015-CC45	CC45-MRSA-IV, Berlin EMRSA	MLS	x	x	x	x	x	> 5 years	> 10 years	pos	pos	pos	pos	pos	pos	pos	pos	pos	pos	pos	pos	pos	pos	pos	neg	neg	neg	neg	neg	neg	neg	neg	neg	neg	neg	pos	pos	neg	pos
PL343	Surgery	HCA	M	2013-11-19	3 months	MRSA	t015	spa-CC 015	CC45	t015-CC45	CC45-MRSA-IV, Berlin EMRSA	x	x	< 6 months	< 1 year	< 3 years	< 5 years	x	x	pos	pos	pos	pos	pos	pos	pos	pos	pos	pos	pos	pos	pos	pos	pos	neg	neg	neg	neg	neg	neg	neg	neg	neg	neg	neg	pos	pos	neg	pos
PL344	Anaesthesiology and Intensive Care	HCA	F	2014-01-07	10.7 years	MRSA	t026	spa-CC 2642	CC45	t026-CC45	CC45-MRSA-IV, Berlin EMRSA	x	x	x	x	x	x	> 5 years	> 10 years	pos	pos	pos	pos	pos	pos	pos	pos	pos	pos	pos	pos	pos	pos	pos	neg	neg	neg	neg	neg	neg	neg	neg	neg	neg	neg	pos	pos	neg	pos
PL345	Rheumatology and Environmental Diseases	CO	M	2014-01-13	13.4 years	MRSA	t015	spa-CC 015	CC45	t015-CC45	CC45-MRSA-IV, Berlin EMRSA	x	x	x	x	x	x	> 5 years	> 10 years	pos	pos	pos	pos	pos	pos	pos	pos	pos	pos	pos	pos	pos	pos	pos	neg	neg	neg	neg	neg	neg	neg	neg	neg	neg	neg	pos	pos	neg	pos
PL346	Anaesthesiology and Intensive Care	HCA	M	2014-01-15	2 months	MRSA	t2642	spa-CC 2642	CC45	t2642-CC45	CC45-MRSA-IV, Berlin EMRSA	MLS	x	< 6 months	< 1 year	< 3 years	< 5 years	x	x	pos	pos	pos	pos	pos	pos	pos	pos	pos	pos	pos	pos	ambig	pos	pos	neg	neg	neg	neg	neg	neg	neg	neg	neg	neg	neg	pos	pos	neg	pos
PL349	Rehabilitation	HCA	M	2014-02-03	2.7 years	MRSA	t003	spa-CC 002	CC5	t003-CC5	ST5/ST225-MRSA-II, Rhine-Hesse EMRSA/New York-Japan Clone	MLS	x	x	x	< 3 years	< 5 years	x	x	pos	pos	pos	pos	pos	pos	pos	pos	pos	pos	pos	neg	neg	neg	neg	pos	pos	pos	pos	neg	neg	neg	neg	neg	neg	neg	pos	pos	neg	pos
PL350	Anaesthesiology and Intensive Care	HCA	F	2014-02-21	1.6 year	MRSA	t564	spa-CC 564	CC5	t564-CC5	ST5/ST225-MRSA-II, Rhine-Hesse EMRSA/New York-Japan Clone	MLS	x	x	x	< 3 years	< 5 years	x	x	pos	pos	pos	pos	pos	pos	pos	pos	pos	pos	pos	neg	neg	neg	neg	pos	pos	pos	pos	neg	neg	neg	neg	neg	neg	neg	pos	pos	neg	pos
PL351	Rehabilitation	CO	F	2014-02-22	11.8 uears	MSSA	t122	spa-CC 037/021/012	CC30	t122-CC30	CC30-MSSA	x	x	x	x	x	x	> 5 years	> 10 years	pos	pos	pos	pos	pos	pos	pos	pos	pos	pos	pos	neg	neg	neg	neg	neg	neg	neg	neg	pos	pos	pos	pos	neg	neg	neg	pos	neg	neg	neg
PL352	Rehabilitation	HCA	M	2014-03-01	3 months	MRSA	t564	spa-CC 564	CC5	t564-CC5	ST5/ST225-MRSA-II, Rhine-Hesse EMRSA/New York-Japan Clone	MLS	x	< 6 months	< 1 year	< 3 years	< 5 years	x	x	pos	pos	pos	pos	pos	pos	pos	pos	pos	pos	pos	neg	neg	neg	neg	pos	pos	pos	pos	neg	neg	neg	neg	neg	neg	neg	pos	pos	neg	pos
PL353	Intensive Care	HCA	M	2014-03-16	15.2 years	MSSA	t189	singleton	CC188	t189-CC188	CC188-MSSA	x	x	x	x	x	x	> 5 years	> 10 years	pos	pos	pos	pos	pos	pos	pos	pos	pos	pos	pos	pos	pos	pos	pos	neg	neg	neg	neg	neg	neg	neg	neg	neg	pos	neg	pos	neg	neg	neg
PL354	Pathology and Neonatal Intensive Care	HCA	M	2014-03-23	1 month	MSSA	t084	spa-CC 084	CC15	t084-CC15	CC15-MSSA	x	x	< 6 months	< 1 year	< 3 years	< 5 years	x	x	pos	pos	pos	pos	pos	pos	pos	pos	pos	pos	pos	neg	neg	neg	neg	pos	pos	pos	pos	neg	neg	neg	neg	neg	neg	neg	pos	neg	neg	neg
PL355	Neurosurgery	CO	F	2014-04-11	4 months	MSSA	t005	singleton	CC22	t005-CC22	CC22-MSSA	x	x	< 6 months	< 1 year	< 3 years	< 5 years	x	x	pos	pos	pos	pos	pos	pos	pos	pos	pos	pos	pos	pos	pos	pos	pos	neg	neg	neg	neg	neg	neg	neg	neg	neg	pos	neg	pos	neg	neg	neg
PL358	Rehabilitation	CO	M	2014-04-22	6.3 years	MSSA	t771	singleton	CC12	t771-CC12	CC12-MSSA	x	x	x	x	x	x	> 5 years	x	pos	pos	pos	pos	pos	pos	pos	pos	pos	pos	pos	neg	neg	neg	neg	pos	pos	pos	pos	neg	neg	neg	neg	neg	neg	neg	pos	neg	neg	neg
PL359	Rheumatology and Environmental Diseases	CO	F	2014-04-23	7.8 years	MSSA	t084	spa-CC 084	CC15	t084-CC15	CC15-MSSA	MLS	x	x	x	x	x	> 5 years	x	pos	pos	pos	pos	pos	pos	pos	pos	pos	pos	pos	neg	neg	neg	neg	pos	pos	pos	pos	neg	neg	neg	neg	neg	neg	neg	pos	neg	neg	neg
PL360	Anaesthesiology and Intensive Care	HCA	M	2014-05-15	3 months	MRSA	t015	spa-CC 015	CC45	t015-CC45	CC45-MRSA-IV, Berlin EMRSA	MLS	x	< 6 months	< 1 year	< 3 years	< 5 years	x	x	pos	pos	pos	pos	pos	pos	pos	pos	pos	pos	pos	pos	pos	pos	pos	neg	neg	neg	neg	neg	neg	neg	neg	neg	neg	neg	pos	pos	neg	pos
PL361	Haematology and Oncology	HCA	M	2014-06-01	5.0 years	MSSA	t267	singleton	CC97	t267-CC97	CC97-MSSA	x	x	x	x	x	x	> 5 years	x	pos	pos	pos	pos	pos	pos	pos	pos	pos	pos	pos	pos	pos	pos	pos	neg	neg	neg	neg	neg	neg	neg	neg	neg	pos	neg	pos	neg	neg	neg
PL362	Anaesthesiology and Intensive Care	HCA	M	2014-06-06	5 months	MRSA	t015	spa-CC 015	CC45	t015-CC45	CC45-MRSA-IV, Berlin EMRSA	x	x	< 6 months	< 1 year	< 3 years	< 5 years	x	x	pos	pos	pos	pos	pos	pos	pos	pos	pos	pos	pos	pos	pos	pos	pos	neg	neg	neg	neg	neg	neg	neg	neg	neg	neg	neg	pos	pos	neg	pos
PL363	Haematology and Oncology	CO	F	2014-06-13	9.0 years	MSSA	t091	spa-CC 084	CC7	t091-CC7	CC7-MSSA	x	x	x	x	x	x	> 5 years	x	pos	pos	pos	pos	pos	pos	pos	pos	pos	pos	pos	pos	pos	pos	pos	neg	neg	neg	neg	neg	neg	neg	neg	neg	neg	neg	pos	neg	neg	neg
PL364	Surgery	HCA	M	2014-07-31	20 days	MSSA	t127	singleton	CC1	t127-CC1	CC1-MSSA	x	< 1 month	< 6 months	< 1 year	< 3 years	< 5 years	x	x	pos	pos	pos	pos	pos	pos	pos	pos	pos	pos	pos	neg	neg	neg	neg	neg	neg	neg	neg	pos	pos	pos	pos	neg	neg	neg	pos	neg	neg	neg
PL365	Anaesthesiology and Intensive Care	CO	M	2014-08-17	11.8 years	MSSA	t008	spa-CC 008	CC8	t008-CC8	CC8-MSSA	MLS	x	x	x	x	x	> 5 years	> 10 years	pos	pos	pos	pos	pos	pos	pos	pos	pos	pos	pos	pos	pos	pos	pos	neg	neg	neg	neg	neg	neg	neg	neg	neg	pos	neg	pos	neg	neg	neg
CC - clonal complex
CO - community-onset
HCA - healthcare-associated
MRSA - methicillin resistant S. aureus
MSSA - methicillin susceptible S. aureus
MLSB - macrolide-lincosamide-streptogramin B (resistance)
[truncated: 305 more columns]
