# Supplementary material for: Clonal Structure and Characterization of Staphylococcus aureus Strains from Invasive Infections in Paediatric Patients from South Poland: Association between Age, spa Types, Clonal Complexes, and Genetic Markers
Source: PLoS One. 2016 Mar 18;11(3):e0151937. doi: 10.1371/journal.pone.0151937 (PMC4798296; doi:10.1371/journal.pone.0151937)
Supplement: S3 Table — The grey background indicates that given category is overrepresented in analysed age group. (XLSX) [file pone.0151937.s003.xlsx]

## Sheet: S3 Table
S3 Table. Identified statistically significant associations between age of paediatric patients and carriage of gene markers among invasive S. aureus isolates collected in UCH (Krakow, Poland).
Gene (n)	Product and function	Group	Age group	Other age	p-value
			n/N (%)	n/N (%)
agr group
agr II (n = 34)	Accessory gene regulator II	<1 month	12/21 (57%)	22/71 (31%)	0.04
		<5 years	30/70 (43%)	4/22 (18%)	0.04
Resistance markers
aadD (n = 16)	Aminoglycoside adenyltransferase, tobramycin resistance	<1 month	9/21 (43%)	7/71 (10%)	0.001
		<6 months	12/42 (29%)	4/50 (8%)	0.01
		<1 year	13/49 (27%)	3/43 (7%)	0.01
		<3 years	14/64 (22%)	1/28 (4%)	0.03
		<5 years	16/70 (23%)	0/22 (0%)	0.01
erm(A)(n = 18)	Methyltransferases, erythromycin/clindamycin resistance	<1 month	11/21 (52%)	7/71 (10%)	9e-05
		<6 months	14/42 (33%)	4/50 (8%)	0.003
		<1 year	15/49 (31%)	3/43 (7%)	0.007
		<3 years	18/64 (28%)	0/28 (0%)	0.001
		<5 years	18/70 (26%)	0/22 (0%)	0.005
mecA (n = 38)	Alternate penicillin binding protein 2, defining MRSA	<1 month	15/21 (71%)	23/71 (32%)	0.002
		<6 months	26/42 (62%)	12/50 (24%)	0.0003
		<1 year	28/49 (57%)	10/43 (23%)	0.001
		<3 years	33/64 (52%)	5/28 (18%)	0.003
		<5 years	34/70 (49%)	4/22 (18%)	0.01
Enterotoxins
sea (N315) (n = 29)	Enterotoxin A, allele from N315	<1 month	12/21 (57%)	17/71 (24%)	0.007
sed, sej, ser (n = 22)	Enterotoxin D, J and R	<1 month	12/21 (57%)	10/71 (14%)	0.0001
		<6 months	16/42 (38%)	6/50 (12%)	0.006
		<1 year	17/49 (35%)	5/43 (12%)	0.01
egc-cluster (n = 56)	egc cluster encoding enterotoxins G, I, M, N, O and U (seg, sei, selm, seln, selo, selu)	<1 month	17/21 (81%)	39/71 (55%)	0.04
		<6 months	32/42 (76%)	24/50 (48%)	0.01
		<1 year	36/49 (73%)	20/43 (47%)	0.01
		<3 years	44/64 (69%)	12/28 (43%)	0.02
		<5 years	47/70 (67%)	9/22 (41%)	0.04
Immunoevasion
chp (n = 66)	Chemotaxis inhibiting protein (CHIPS)	<1 month	19/21 (90%)	47/71 (66%)	0.03
		<6 months	36/42 (86%)	30/50 (60%)	0.01
		<1 year	40/49 (82%)	26/43 (60%)	0.04
		<3 years	51/64 (80%)	15/28 (54%)	0.02
Exopolysaccharides
cap 5 (n = 35)	Capsular polysaccharide 5	<1 month	13/21 (62%)	22/71 (31%)	0.02
		<6 months	21/42 (50%)	14/50 (28%)	0.03
		<1 year	24/49 (49%)	11/43 (26%)	0.03
cap 8 (n = 57)	Capsular polysaccharide 8	<1 month	8/21 (38%)	49/71 (69%)	0.02
		<6 months	21/42 (50%)	36/50 (72%)	0.03
		<1 year	25/49 (51%)	32/43 (74%)	0.03
Enzymes and Miscellanous
splE (n = 41)	Serine Protease E	<1 month	4/21 (19%)	37/71 (52%)	0.01
		<6 months	10/42 (24%)	31/50 (62%)	0.0003
		<1 year	13/49 (27%)	28/50 (65%)	0.0003
		<3 years	22/64 (34%)	20/28 (71%)	0.001
		<5 years	24/70 (34%)	17/22 (77%)	0.0005
		>10 years	10/14 (71%)	31/78 (40%)	0.04
The grey background indicates that given category is overrepresented in analysed age group
