# Supplementary material for: Clonal Structure and Characterization of Staphylococcus aureus Strains from Invasive Infections in Paediatric Patients from South Poland: Association between Age, spa Types, Clonal Complexes, and Genetic Markers
Source: PLoS One. 2016 Mar 18;11(3):e0151937. doi: 10.1371/journal.pone.0151937 (PMC4798296; doi:10.1371/journal.pone.0151937)
Supplement: S4 Table — The grey background indicates that given category is overrepresented in analysed age group. CO—community-onset; HCA—healthcare-associated; M—male; F—female; MRSA—methicillin resistant S. aureus; MSSA—methicillin susceptible S. aureus. (XLSX) [file pone.0151937.s004.xlsx]

## Sheet: S4 Table
S4 Table. Identified statistically significant associations between HCA/CO infection event/gender/methicillin resistance and carriage of gene markers among invasive S. aureus isolates collected in UCH (Krakow, Poland).
Gene	Product	Comparator I		Comparator II		p-value
		N	n (%)	N	n (%)
Classification of invasive infection
aadD	Tobramycin resistance	HCA n = 72	16 (22%)	CO n = 20	0 (0%)	0.02
sed, sej, ser	Enterotoxin D, J and R		21 (29%)		1 (5%)	0.04
splE	Serine Protease E		28 (39%)		13 (65%)	0.04
Sex of patients
sed, sej, ser	Enterotoxin D, J and R	M n = 55	9 (16%)	F n = 37	13 (35%)	0.048
Methicillin resistance
agr III	Accessory gene regulator III	MRSA n = 38	0 (0%)	MSSA n = 54	10 (19%)	0.005
erm(A)	Methyltransferases, erythromycin/clindamycin resistance		15 (40%)		3 (6%)	0.0001
erm(C)	Methyltransferases, erythromycin/clindamycin resistance		10 (26%)		4 (7%)	0.02
aadD	Aminoglycoside adenyltransferase, tobramycin resistance		15 (40%)		1 (2%)	<0.0001
tst1	Toxic shock syndrome toxin 1		0 (0%)		6 (11%)	0.04
sed, sej, ser	Enterotoxin D, J and R		16 (42%)		6 (11%)	0.001
egc cluster	egc cluster encoding enterotoxins G, I, M, N, O and U (seg, sei, selm, seln, selo, selu)		37 (97%)		19 (35%)	<0.0001
lukS	Haemolysin Gamma, Component C		18 (47%)		40 (74%)	0.01
lukD	Leukocidin D component		18 (47%)		41 (76%)	0.008
lukE	Leukocidin E component		18 (47%)		41 (76%)	0.008
sak	Staphylokinase		38 (100%)		45 (83%)	0.009
chp	Chemotaxis inhibiting protein (CHIPS)		37 (97%)		29 (54%)	<0.0001
splA	Serine Protease A		18 (47%)		41 (76%)	0.008
splB	Serine Protease B		18 (47%)		41 (76%)	0.008
splE	Serine Protease E		1 (3%)		40 (74%)	<0.0001
fib	Fibrinogen binding protein		18 (47%)		42 (78%)	0.004
fnbB	Fibronectin-binding protein B		38 (100%)		46 (85%)	0.03
The grey background indicates that given category is overrepresented in analysed subgroup
CO - community-onset
HCA - healthcare-associated
M - male
F - female
MRSA - methicillin resistant S. aureus
MSSA - methicillin susceptible S. aureus
