# Supplementary material for: Clonal Structure and Characterization of Staphylococcus aureus Strains from Invasive Infections in Paediatric Patients from South Poland: Association between Age, spa Types, Clonal Complexes, and Genetic Markers
Source: PLoS One. 2016 Mar 18;11(3):e0151937. doi: 10.1371/journal.pone.0151937 (PMC4798296; doi:10.1371/journal.pone.0151937)
Supplement: S5 Table — Isolates collected during epidemiological screening are highlighted in orange. To protect patients and medical personnel identity an alphabetic code has been assigned to each, regardless of their names or initials. The presented data are arranged chronologically. CC—clonal complex; CO—community-onset; HCA—healthcare-associated; S—susceptible; R—resistant MRSA—methicillin resistant S. aureus; MSSA—methicillin susceptible S. aureus; MLSB—macrolide-lincosamide-streptogramin B (resistance); N/A—not applicable; nd—no data. (XLSX) [file pone.0151937.s005.xlsx]

## Sheet: S5 Table
S5 Table. Classification and molecular typing data on 54 S. aureus isolates collected during epidemiological screening in UCH between September and October 2013 (Krakow, Poland).
Isolate	UCH Department	CO or HCA	Sex	Date of testing	Age at testing	Patient or Personnel (alphabetic code)	Type	Material	Admission Date	Outmission Date	Time between admission and testing [days]	All-cause hospitalization period [days]	MSSA or MRSA	MLSB	spa type	spa-CC (cost 4)	CC affiliation (StaphyType Microarray typing)	spa type-CC	Strain affiliation (StaphyType Microarray typing)	rrnD1	gapA	katA	coA	nuc1	spa	sbi	eno	sarA	saeS	vraS	agrI (total)	agrB-I	agrC-I	agrD-I	agrII (total)	agrB-II	agrC-II	agrD-II	agrIII (total)	agrB-III	agrC-III	agrD-III	agrIV (total)	agrB-IV	agrC-IV	hld	mecA	mecC	delta_mecR
PL252	Cardiac Surgery and Cardiac Intensive Care	N/A	M	2013-09-05	N/A	EA	personnel (screening)	nasal swab	N/A	N/A	N/A	N/A	MSSA	x	t091	spa-CC 084	CC7	t091-CC7	CC7-MSSA	pos	pos	pos	pos	pos	pos	pos	pos	pos	pos	pos	pos	pos	pos	pos	neg	neg	neg	neg	neg	neg	neg	neg	neg	pos	neg	pos	neg	neg	neg
PL251	Cardiac Surgery and Cardiac Intensive Care	N/A	M	2013-09-05	N/A	EB	personnel (screening)	nasal swab	N/A	N/A	N/A	N/A	MSSA	x	t605	singleton	CC7	t605-CC7	CC7-MSSA	pos	pos	pos	pos	pos	pos	pos	pos	pos	pos	pos	pos	pos	pos	pos	neg	neg	neg	neg	neg	neg	neg	neg	neg	pos	neg	pos	neg	neg	neg
PL253	Cardiac Surgery and Cardiac Intensive Care	N/A	F	2013-09-12	N/A	EC	personnel (screening)	nasal swab	N/A	N/A	N/A	N/A	MSSA	x	t2932	spa-CC 084	CC7	t2932-CC7	CC7-MSSA	pos	pos	pos	pos	pos	pos	pos	pos	pos	pos	pos	pos	pos	pos	pos	neg	neg	neg	neg	neg	neg	neg	neg	neg	ambig	neg	pos	neg	neg	neg
PL254	Cardiac Surgery and Cardiac Intensive Care	N/A	M	2013-09-23	2 months	DK	patient (screening)	tracheal aspirate	nd	nd	nd	nd	MSSA	x	t088	spa-CC 002	CC5	t088-CC5	CC5-MSSA	pos	pos	pos	pos	pos	pos	pos	pos	pos	pos	pos	neg	neg	neg	neg	pos	pos	pos	pos	neg	neg	neg	neg	neg	neg	neg	pos	neg	neg	neg
PL239	Pathology and Neonatal Intensive Care	N/A	N/A	2013-09-27	N/A	N/A	equipment (screening)	USG head	N/A	N/A	N/A	N/A	MSSA	x	t653	spa-CC 564	CC5	t653-CC5	CC5-MSSA	pos	pos	pos	pos	pos	pos	pos	pos	pos	pos	pos	neg	neg	neg	neg	pos	pos	pos	pos	neg	neg	neg	neg	neg	neg	neg	pos	neg	neg	neg
PL240	Pathology and Neonatal Intensive Care	N/A	F	2013-09-27	N/A	ED	personnel (screening)	nasal swab	N/A	N/A	N/A	N/A	MSSA	x	t008	spa-CC 008	CC8	t008-CC8	CC8-MSSA	pos	pos	pos	pos	pos	pos	pos	pos	pos	pos	pos	pos	pos	pos	pos	neg	neg	neg	neg	neg	neg	neg	neg	neg	pos	neg	pos	neg	neg	neg
PL241	Pathology and Neonatal Intensive Care	N/A	M	2013-09-27	N/A	EE	personnel (screening)	nasal swab	N/A	N/A	N/A	N/A	MSSA	x	t008	spa-CC 008	CC8	t008-CC8	CC8-MSSA	pos	pos	pos	pos	pos	pos	pos	pos	pos	pos	pos	pos	pos	pos	pos	neg	neg	neg	neg	neg	neg	neg	neg	neg	pos	neg	pos	neg	neg	neg
PL242	Pathology and Neonatal Intensive Care	N/A	F	2013-09-27	N/A	EF	personnel (screening)	nasal swab	N/A	N/A	N/A	N/A	MSSA	MLS	t008	spa-CC 008	CC8	t008-CC8	CC8-MSSA	pos	pos	pos	pos	pos	pos	pos	pos	pos	pos	pos	pos	pos	pos	pos	neg	neg	neg	neg	neg	neg	neg	neg	neg	pos	neg	pos	neg	neg	neg
PL243	Pathology and Neonatal Intensive Care	N/A	F	2013-09-28	N/A	EG	personnel (screening)	nasal swab	N/A	N/A	N/A	N/A	MSSA	x	t14390	singleton	CC395	t14390-CC395	CC395-MSSA	pos	pos	pos	pos	neg	pos	pos	pos	pos	pos	pos	pos	pos	pos	pos	neg	neg	neg	neg	neg	neg	neg	neg	neg	neg	neg	pos	neg	neg	neg
PL244	Pathology and Neonatal Intensive Care	N/A	F	2013-09-28	N/A	EH	personnel (screening)	nasal swab	N/A	N/A	N/A	N/A	MSSA	x	t704	singleton	CC395	t704-CC395	CC395-MSSA	pos	pos	pos	pos	neg	pos	pos	pos	pos	pos	pos	pos	pos	pos	pos	neg	neg	neg	neg	neg	neg	neg	neg	neg	neg	neg	pos	neg	neg	neg
PL245	Pathology and Neonatal Intensive Care	N/A	F	2013-09-28	N/A	EI	personnel (screening)	nasal swab	N/A	N/A	N/A	N/A	MRSA	MLS	t003	spa-CC 002	CC5	t003-CC5	ST5/ST225-MRSA-II, Rhine-Hesse EMRSA/New York-Japan Clone	pos	pos	pos	pos	pos	pos	pos	pos	pos	pos	pos	neg	neg	neg	neg	pos	pos	pos	pos	neg	neg	neg	neg	neg	neg	neg	pos	pos	neg	pos
PL246	Pathology and Neonatal Intensive Care	N/A	F	2013-09-29	N/A	EJ	personnel (screening)	nasal swab	N/A	N/A	N/A	N/A	MSSA	x	t509	spa-CC 002	CC5	t509-CC5	CC5-MSSA	pos	pos	pos	pos	pos	pos	pos	pos	pos	pos	pos	neg	neg	neg	neg	pos	pos	pos	pos	neg	neg	neg	neg	neg	neg	neg	pos	neg	neg	neg
PL247	Pathology and Neonatal Intensive Care	N/A	F	2013-09-30	N/A	EK	personnel (screening)	nasal swab	N/A	N/A	N/A	N/A	MSSA	x	t704	singleton	CC395	t704-CC395	CC395-MSSA	pos	pos	pos	pos	neg	pos	pos	pos	pos	pos	pos	pos	pos	pos	pos	neg	neg	neg	neg	neg	neg	neg	neg	neg	neg	neg	pos	neg	neg	neg
PL248	Pathology and Neonatal Intensive Care	N/A	M	2013-10-01	N/A	EL	personnel (screening)	nasal swab	N/A	N/A	N/A	N/A	MSSA	x	t091	spa-CC 084	CC7	t091-CC7	CC7-MSSA	pos	pos	pos	pos	pos	pos	pos	pos	pos	pos	pos	pos	pos	pos	pos	neg	neg	neg	neg	neg	neg	neg	neg	neg	pos	neg	pos	neg	neg	neg
PL249	Pathology and Neonatal Intensive Care	N/A	F	2013-10-02	N/A	EM	personnel (screening)	nasal swab	N/A	N/A	N/A	N/A	MSSA	MLS	t209	singleton	CC9	t209-CC9	CC9-MSSA	pos	pos	pos	pos	pos	pos	pos	pos	pos	pos	pos	neg	neg	neg	neg	pos	pos	pos	pos	neg	neg	neg	neg	neg	neg	neg	pos	neg	neg	neg
PL259	Cardiac Surgery and Cardiac Intensive Care	N/A	F	2013-10-11	N/A	EN	personnel (screening)	hands (smears or fingerprints on agar substrate)	N/A	N/A	N/A	N/A	MSSA	x	t127	singleton	CC1	t127-CC1	CC1-MSSA	pos	pos	pos	pos	pos	pos	pos	pos	pos	pos	pos	neg	neg	neg	neg	neg	neg	neg	neg	pos	pos	pos	pos	neg	neg	neg	pos	neg	neg	neg
PL257	Cardiac Surgery and Cardiac Intensive Care	N/A	F	2013-10-11	N/A	EO	personnel (screening)	nasal swab	N/A	N/A	N/A	N/A	MSSA	x	t012	spa-CC 037/021/012	CC30	t012-CC30	CC30-MSSA	pos	pos	pos	pos	pos	pos	pos	pos	pos	pos	pos	neg	neg	neg	neg	neg	neg	neg	neg	pos	pos	pos	pos	neg	neg	neg	pos	neg	neg	neg
PL258	Cardiac Surgery and Cardiac Intensive Care	N/A	F	2013-10-11	N/A	EP	personnel (screening)	nasal swab	N/A	N/A	N/A	N/A	MSSA	x	t008	spa-CC 008	CC8	t008-CC8	CC8-MSSA	pos	pos	pos	pos	pos	pos	pos	pos	pos	pos	pos	pos	pos	pos	pos	neg	neg	neg	neg	neg	neg	neg	neg	neg	ambig	neg	pos	neg	neg	neg
PL255	Cardiac Surgery and Cardiac Intensive Care	N/A	M	2013-10-11	N/A	ER	personnel (screening)	hands (smears or fingerprints on agar substrate)	N/A	N/A	N/A	N/A	MSSA	x	t024	spa-CC 008	CC8	t024-CC8	CC8-MSSA	pos	pos	pos	pos	pos	pos	pos	pos	pos	pos	pos	pos	pos	pos	pos	neg	neg	neg	neg	neg	neg	neg	neg	neg	ambig	neg	pos	neg	neg	neg
PL256	Cardiac Surgery and Cardiac Intensive Care	N/A	M	2013-10-11	N/A	ER	personnel (screening)	nasal swab	N/A	N/A	N/A	N/A	MSSA	x	t024	spa-CC 008	CC8	t024-CC8	CC8-MSSA	pos	pos	pos	pos	pos	pos	pos	pos	pos	pos	pos	pos	pos	pos	pos	neg	neg	neg	neg	neg	neg	neg	neg	neg	pos	neg	pos	neg	neg	neg
PL260	Cardiac Surgery and Cardiac Intensive Care	N/A	N/A	2013-10-14	N/A	N/A	equipment (screening)	operating table, operation theatre	N/A	N/A	N/A	N/A	MSSA	x	t037	spa-CC 037/021/012	CC30	t037-CC30	CC30-MSSA	pos	pos	pos	pos	pos	pos	pos	pos	pos	pos	pos	neg	neg	neg	neg	neg	neg	neg	neg	pos	pos	pos	pos	neg	neg	neg	pos	neg	neg	neg
PL261	Cardiac Surgery and Cardiac Intensive Care	N/A	M	2013-10-14	N/A	ES	personnel (screening)	nasal swab	N/A	N/A	N/A	N/A	MSSA	x	t037	spa-CC 037/021/012	CC30	t037-CC30	CC30-MSSA	pos	pos	pos	pos	pos	pos	pos	pos	pos	pos	pos	neg	neg	neg	neg	neg	neg	neg	neg	pos	pos	pos	pos	neg	neg	neg	pos	neg	neg	neg
PL262	Cardiac Surgery and Cardiac Intensive Care	N/A	F	2013-10-15	N/A	ET	personnel (screening)	hands (smears or fingerprints on agar substrate)	N/A	N/A	N/A	N/A	MSSA	x	t653	spa-CC 564	CC5	t653-CC5	CC5-MSSA	pos	pos	pos	pos	pos	pos	pos	pos	pos	pos	pos	neg	neg	neg	neg	pos	pos	pos	pos	neg	neg	neg	neg	neg	neg	neg	pos	neg	neg	neg
PL265	Cardiac Surgery and Cardiac Intensive Care	N/A	F	2013-10-16	N/A	EU	personnel (screening)	hands (smears or fingerprints on agar substrate)	N/A	N/A	N/A	N/A	MSSA	x	t037	spa-CC 037/021/012	CC30	t037-CC30	CC30-MSSA	pos	pos	pos	pos	pos	pos	pos	pos	pos	pos	pos	neg	neg	neg	neg	neg	neg	neg	neg	pos	pos	pos	pos	neg	neg	neg	pos	neg	neg	neg
PL266	Cardiac Surgery and Cardiac Intensive Care	N/A	F	2013-10-16	N/A	EV	personnel (screening)	nasal swab	N/A	N/A	N/A	N/A	MSSA	MLS	t338	spa-CC 037/021/012	CC30	t338-CC30	CC30-MSSA	pos	pos	pos	pos	pos	pos	pos	pos	pos	pos	pos	neg	neg	neg	neg	neg	neg	neg	neg	pos	pos	pos	pos	neg	neg	neg	pos	neg	neg	neg
PL263	Cardiac Surgery and Cardiac Intensive Care	N/A	F	2013-10-16	N/A	EW	personnel (screening)	nasal swab	N/A	N/A	N/A	N/A	MSSA	x	t037	spa-CC 037/021/012	CC30	t037-CC30	CC30-MSSA	pos	pos	pos	pos	pos	pos	pos	pos	pos	pos	pos	neg	neg	neg	neg	neg	neg	neg	neg	pos	pos	pos	pos	neg	neg	neg	pos	neg	neg	neg
PL264	Cardiac Surgery and Cardiac Intensive Care	N/A	F	2013-10-16	N/A	EW	personnel (screening)	hands (smears and fingerprints on agar substrate)	N/A	N/A	N/A	N/A	MSSA	x	t037	spa-CC 037/021/012	CC30	t037-CC30	CC30-MSSA	pos	pos	pos	pos	pos	pos	pos	pos	pos	pos	pos	neg	neg	neg	neg	neg	neg	neg	neg	pos	pos	pos	pos	neg	neg	neg	pos	neg	neg	neg
PL215	Nutritional Therapy	N/A	M	2013-10-17	3 months	DL	patient (screening)	nasal swab	nd	nd	nd	nd	MSSA	x	t360	spa-CC 084	CC15	t360-CC15	CC15-MSSA	pos	pos	pos	pos	pos	pos	pos	pos	pos	pos	pos	neg	neg	neg	neg	pos	pos	pos	pos	neg	neg	neg	neg	neg	neg	neg	pos	neg	neg	neg
PL214	Nutritional Therapy	N/A	M	2013-10-17	1.3 years	DM	patient (screening)	nasal swab	nd	nd	nd	nd	MSSA	x	t230	spa-CC 2642	CC45	t230-CC45	CC45-MSSA	pos	pos	pos	pos	pos	pos	pos	pos	pos	pos	pos	pos	pos	pos	pos	neg	neg	neg	neg	neg	neg	neg	neg	neg	neg	neg	pos	neg	neg	neg
PL213	Nutritional Therapy	N/A	F	2013-10-17	1.7 years	CA	patient (screening)	nasal swab	nd	nd	nd	nd	MSSA	x	t002	spa-CC 002	CC5	t002-CC5	CC5-MSSA	pos	pos	pos	pos	pos	pos	pos	pos	pos	pos	pos	neg	neg	neg	neg	pos	pos	pos	pos	neg	neg	neg	neg	neg	neg	neg	pos	neg	neg	neg
PL211	Nutritional Therapy	N/A	M	2013-10-17	2.7 years	AW	patient (screening)	nasal swab	nd	nd	nd	nd	MSSA	x	t002	spa-CC 002	CC5	t002-CC5	CC5-MSSA	pos	pos	pos	pos	pos	pos	pos	pos	pos	pos	pos	neg	neg	neg	neg	pos	pos	pos	pos	neg	neg	neg	neg	neg	neg	neg	pos	neg	neg	neg
PL212	Nutritional Therapy	N/A	F	2013-10-17	3.5 years	AT	patient (screening)	nasal swab	nd	nd	nd	nd	MSSA	x	t091	spa-CC 084	CC7	t091-CC7	CC7-MSSA	pos	pos	pos	pos	pos	pos	pos	pos	pos	pos	pos	pos	pos	pos	pos	neg	neg	neg	neg	neg	neg	neg	neg	neg	pos	neg	pos	neg	neg	neg
PL217	Nutritional Therapy	N/A	N/A	2013-10-17	N/A	N/A	equipment (screening)	computer keyboard, nurse station	N/A	N/A	N/A	N/A	MSSA	x	t240	singleton	CC10	t240-CC10	CC10-MSSA	pos	pos	pos	pos	pos	pos	pos	pos	pos	pos	pos	neg	neg	neg	neg	pos	pos	pos	pos	neg	neg	neg	neg	neg	neg	neg	pos	neg	neg	neg
PL221	Nutritional Therapy	N/A	N/A	2013-10-17	N/A	N/A	equipment (screening)	armchair for childrens parents	N/A	N/A	N/A	N/A	MSSA	x	t124	singleton	CC45	t124-CC45	CC45-MSSA	pos	pos	pos	pos	pos	pos	pos	pos	pos	pos	pos	pos	pos	pos	pos	neg	neg	neg	neg	neg	neg	neg	neg	neg	neg	neg	pos	neg	neg	neg
PL216	Nutritional Therapy	N/A	N/A	2013-10-17	N/A	N/A	equipment (screening)	air (probe taken with MAQS system (500 m3 in 4:10min)	N/A	N/A	N/A	N/A	MSSA	x	t091	spa-CC 084	CC7	t091-CC7	CC7-MSSA	pos	pos	pos	pos	pos	pos	pos	pos	pos	pos	pos	pos	pos	pos	pos	neg	neg	neg	neg	neg	neg	neg	neg	neg	pos	neg	pos	neg	neg	neg
PL218	Nutritional Therapy	N/A	N/A	2013-10-17	N/A	N/A	equipment (screening)	telephone handset, nurse station	N/A	N/A	N/A	N/A	MSSA	x	t091	spa-CC 084	CC7	t091-CC7	CC7-MSSA	pos	pos	pos	pos	pos	pos	pos	pos	pos	pos	pos	pos	pos	pos	pos	neg	neg	neg	neg	neg	neg	neg	neg	neg	ambig	neg	pos	neg	neg	neg
PL219	Nutritional Therapy	N/A	N/A	2013-10-17	N/A	N/A	equipment (screening)	baby mascot	N/A	N/A	N/A	N/A	MSSA	x	t091	spa-CC 084	CC7	t091-CC7	CC7-MSSA	pos	pos	pos	pos	pos	pos	pos	pos	pos	pos	pos	pos	pos	pos	pos	neg	neg	neg	neg	neg	neg	neg	neg	neg	neg	neg	pos	neg	neg	neg
PL220	Nutritional Therapy	N/A	N/A	2013-10-17	N/A	N/A	equipment (screening)	glove package	N/A	N/A	N/A	N/A	MSSA	x	t091	spa-CC 084	CC7	t091-CC7	CC7-MSSA	pos	pos	pos	pos	pos	pos	pos	pos	pos	pos	pos	pos	pos	pos	pos	neg	neg	neg	neg	neg	neg	neg	neg	neg	ambig	neg	pos	neg	neg	neg
PL222	Nutritional Therapy	N/A	N/A	2013-10-17	N/A	N/A	equipment (screening)	childs table	N/A	N/A	N/A	N/A	MSSA	x	t091	spa-CC 084	CC7	t091-CC7	CC7-MSSA	pos	pos	pos	pos	pos	pos	pos	pos	pos	pos	pos	pos	pos	pos	pos	neg	neg	neg	neg	neg	neg	neg	neg	neg	pos	neg	pos	neg	neg	neg
PL223	Nutritional Therapy	N/A	N/A	2013-10-17	N/A	N/A	equipment (screening)	door handle area	N/A	N/A	N/A	N/A	MSSA	x	t091	spa-CC 084	CC7	t091-CC7	CC7-MSSA	pos	pos	pos	pos	pos	pos	pos	pos	pos	pos	pos	pos	pos	pos	pos	neg	neg	neg	neg	neg	neg	neg	neg	neg	neg	neg	pos	neg	neg	neg
PL231	Nutritional Therapy	N/A	N/A	2013-10-17	N/A	N/A	equipment (screening)	air (probe taken with MAQS system (500 m3 in 4:10min)	N/A	N/A	N/A	N/A	MSSA	x	t091	spa-CC 084	CC7	t091-CC7	CC7-MSSA	pos	pos	pos	pos	pos	pos	pos	pos	pos	pos	pos	pos	pos	pos	pos	neg	neg	neg	neg	neg	neg	neg	neg	neg	neg	neg	pos	neg	neg	neg
PL225	Nutritional Therapy	N/A	F	2013-10-17	N/A	EX	personnel (screening)	nasal swab	N/A	N/A	N/A	N/A	MSSA	x	t240	singleton	CC10	t240-CC10	CC10-MSSA	pos	pos	pos	pos	pos	pos	pos	pos	pos	pos	pos	neg	neg	neg	neg	pos	pos	pos	pos	neg	neg	neg	neg	neg	neg	neg	pos	neg	neg	neg
PL226	Nutritional Therapy	N/A	F	2013-10-17	N/A	EX	personnel (screening)	hands (smears or fingerprints on agar substrate)	N/A	N/A	N/A	N/A	MSSA	x	t240	singleton	CC10	t240-CC10	CC10-MSSA	pos	pos	pos	pos	pos	pos	pos	pos	pos	pos	pos	neg	neg	neg	neg	pos	pos	pos	pos	neg	neg	neg	neg	neg	neg	neg	pos	neg	neg	neg
PL224	Nutritional Therapy	N/A	M	2013-10-17	N/A	EY	personnel (screening)	nasal swab	N/A	N/A	N/A	N/A	MSSA	x	t385	spa-CC 084	CC15	t385-CC15	CC15-MSSA	pos	pos	pos	pos	pos	pos	pos	pos	pos	pos	pos	neg	neg	neg	neg	pos	pos	pos	pos	neg	neg	neg	neg	neg	neg	neg	pos	neg	neg	neg
PL230	Nutritional Therapy	N/A	F	2013-10-17	N/A	EZ	personnel (screening)	nasal swab	N/A	N/A	N/A	N/A	MSSA	x	t005	singleton	CC22	t005-CC22	CC22-MSSA	pos	pos	pos	pos	pos	pos	pos	pos	pos	pos	pos	pos	pos	pos	pos	neg	neg	neg	neg	neg	neg	neg	neg	neg	neg	neg	pos	neg	neg	neg
PL227	Nutritional Therapy	N/A	F	2013-10-17	N/A	FA	personnel (screening)	nasal swab	N/A	N/A	N/A	N/A	MSSA	x	t362	spa-CC 2642	CC45	t362-CC45	CC45-MSSA	pos	pos	pos	pos	pos	pos	pos	pos	pos	pos	pos	pos	pos	pos	pos	neg	neg	neg	neg	neg	neg	neg	neg	neg	neg	neg	pos	neg	neg	neg
PL267	Cardiac Surgery and Cardiac Intensive Care	N/A	F	2013-10-17	N/A	FB	personnel (screening)	nasal swab	N/A	N/A	N/A	N/A	MSSA	MLS	t015	spa-CC 015	CC45	t015-CC45	CC45-MSSA	pos	pos	pos	pos	pos	pos	pos	pos	pos	pos	pos	pos	pos	pos	pos	neg	neg	neg	neg	neg	neg	neg	neg	neg	neg	neg	pos	neg	neg	neg
PL228	Nutritional Therapy	N/A	F	2013-10-17	N/A	FC	personnel (screening)	nasal swab	N/A	N/A	N/A	N/A	MSSA	x	t091	spa-CC 084	CC7	t091-CC7	CC7-MSSA	pos	pos	pos	pos	pos	pos	pos	pos	pos	pos	pos	pos	pos	pos	pos	neg	neg	neg	neg	neg	neg	neg	neg	neg	pos	neg	pos	neg	neg	neg
PL229	Nutritional Therapy	N/A	F	2013-10-17	N/A	FC	personnel (screening)	hands (smears or fingerprints on agar substrate)	N/A	N/A	N/A	N/A	MSSA	x	t091	spa-CC 084	CC7	t091-CC7	CC7-MSSA	pos	pos	pos	pos	pos	pos	pos	pos	pos	pos	pos	pos	pos	pos	pos	neg	neg	neg	neg	neg	neg	neg	neg	neg	neg	neg	pos	neg	neg	neg
PL232	Nutritional Therapy	N/A	F	2013-10-24	N/A	FD	personnel (screening)	nasal swab	N/A	N/A	N/A	N/A	MSSA	x	t091	spa-CC 084	CC7	t091-CC7	CC7-MSSA	pos	pos	pos	pos	pos	pos	pos	pos	pos	pos	pos	pos	pos	pos	pos	neg	neg	neg	neg	neg	neg	neg	neg	neg	pos	neg	pos	neg	neg	neg
PL233	Nutritional Therapy	N/A	F	2013-10-25	N/A	FE	personnel (screening)	nasal swab	N/A	N/A	N/A	N/A	MSSA	x	t360	spa-CC 084	CC15	t360-CC15	CC15-MSSA	pos	pos	pos	pos	pos	pos	pos	pos	pos	pos	pos	neg	neg	neg	neg	pos	pos	pos	pos	neg	neg	neg	neg	neg	neg	neg	pos	neg	neg	neg
PL234	Nutritional Therapy	N/A	F	2013-10-25	N/A	FF	personnel (screening)	nasal swab	N/A	N/A	N/A	N/A	MSSA	x	t280	singleton	CC25	t280-CC25	CC25-MSSA	pos	pos	pos	pos	pos	pos	pos	pos	pos	pos	pos	pos	pos	pos	pos	neg	neg	neg	neg	neg	neg	neg	neg	neg	pos	neg	pos	neg	neg	neg
PL235	Nutritional Therapy	N/A	F	2013-10-31	N/A	FG	personnel (screening)	nasal swab	N/A	N/A	N/A	N/A	MSSA	x	t769	singleton	CC779	t769-CC779	CC779-MSSA	pos	pos	pos	pos	pos	pos	pos	pos	pos	pos	pos	neg	neg	neg	neg	neg	neg	neg	neg	pos	pos	pos	pos	neg	neg	neg	pos	neg	neg	neg
PL268	Cardiac Surgery and Cardiac Intensive Care	N/A	M	2013-11-03	1 month	DN	patient (screening)	wound swab	nd	nd	nd	nd	MSSA	x	t509	spa-CC 002	CC5	t509-CC5	CC5-MSSA	pos	pos	pos	pos	pos	pos	pos	pos	pos	pos	pos	neg	neg	neg	neg	pos	pos	pos	pos	neg	neg	neg	neg	neg	neg	neg	pos	neg	neg	neg
Isolates collected during epidemiological screening are highlighted in orange
To protect patients and medical personnel identity an alphabetic code has been assigned to each, regardless of their names or initials.
The presented data are arranged chronologically
CC - clonal complex
CO - community-onset
HCA - healthcare-associated
MRSA - methicillin resistant S. aureus
MSSA - methicillin susceptible S. aureus
MLSB - macrolide-lincosamide-streptogramin B (resistance)
N/A - not applicable
nd - no data
[truncated: 305 more columns]
